# Supplementary material for: Selection of Optimal Cell Lines for High-Content Phenotypic Screening
Source: ACS Chem Biol. 2023 Mar 15;18(4):679–85. doi: 10.1021/acschembio.2c00878 (PMC10127200; doi:10.1021/acschembio.2c00878)
Supplement: Supplementary file 3 — cb2c00878_si_003.xls [file cb2c00878_si_003.xls]

## Sheet: Phenoactivity
Cell_Line	Category	Phenoactivity
786-0	PLK inhibitor	0.999379
786-0	proteasome inhibitor	0.998447
786-0	CHK inhibitor	0.996273
786-0	mTOR inhibitor	0.99477
786-0	bromodomain inhibitor	0.994676
786-0	rho associated kinase inhibitor	0.98486
786-0	PI3K inhibitor, mTOR inhibitor	0.983585
786-0	STAT inhibitor	0.978261
786-0	PKC inhibitor	0.97619
786-0	AKT inhibitor	0.971811
786-0	PDGFR tyrosine kinase receptor inhibitor	0.958385
786-0	ribonucleotide reductase inhibitor	0.951691
786-0	EGFR inhibitor	0.945526
786-0	FLT3 inhibitor	0.943478
786-0	vasopressin receptor agonist	0.94177
786-0	sterol demethylase inhibitor	0.936508
786-0	non-nucleoside reverse transcriptase inhibitor	0.934783
786-0	p38 MAPK inhibitor	0.925466
786-0	CDK inhibitor	0.923341
786-0	IGF-1 inhibitor	0.92236
786-0	HSP inhibitor	0.920142
786-0	topoisomerase inhibitor	0.918634
786-0	Aurora kinase inhibitor	0.915601
786-0	KIT inhibitor, VEGFR inhibitor, PDGFR tyrosine kinase receptor inhibitor	0.915114
786-0	antimalarial agent	0.913043
786-0	apoptosis stimulant	0.90942
786-0	Bcr-Abl kinase inhibitor	0.902692
786-0	tubulin polymerization inhibitor	0.899068
786-0	DNA methyltransferase inhibitor	0.898137
786-0	HDAC inhibitor	0.896007
786-0	porcupine inhibitor	0.888199
786-0	ATR kinase inhibitor	0.886335
786-0	ATPase inhibitor	0.884317
786-0	DNA alkylating agent	0.884058
786-0	thymidylate synthase inhibitor	0.882209
786-0	DNA inhibitor	0.880576
786-0	aromatase inhibitor	0.880124
786-0	RAF inhibitor	0.878106
786-0	DNA polymerase inhibitor	0.872671
786-0	P glycoprotein inhibitor	0.872671
786-0	HCV inhibitor	0.871506
786-0	angiogenesis inhibitor	0.869048
786-0	glucocorticoid receptor agonist	0.867852
786-0	PARP inhibitor	0.866874
786-0	SYK inhibitor	0.863798
786-0	endothelin receptor antagonist	0.860766
786-0	glycogen synthase kinase inhibitor	0.859966
786-0	prostanoid receptor agonist	0.859731
786-0	dihydrofolate reductase inhibitor	0.851242
786-0	MEK inhibitor	0.850414
786-0	Bruton's tyrosine kinase (BTK) inhibitor	0.846051
786-0	selective serotonin reuptake inhibitor (SSRI)	0.840839
786-0	bone resorption inhibitor	0.83913
786-0	nucleoside reverse transcriptase inhibitor	0.835921
786-0	adenosine receptor antagonist	0.834073
786-0	TGF beta receptor inhibitor	0.833851
786-0	hypoxia inducible factor inhibitor	0.832919
786-0	other antibiotic	0.832816
786-0	c-Met inhibitor	0.826605
786-0	histamine receptor agonist	0.82337
786-0	JAK inhibitor	0.820393
786-0	mucolytic agent	0.819876
786-0	coagulation factor inhibitor	0.815528
786-0	BCL inhibitor	0.8147
786-0	DNA synthesis inhibitor	0.813147
786-0	bacterial antifolate	0.810248
786-0	chelating agent	0.803571
786-0	RNA polymerase inhibitor	0.798654
786-0	vitamin D receptor agonist	0.793256
786-0	bacterial 30S ribosomal subunit inhibitor	0.78913
786-0	potassium channel blocker	0.784161
786-0	HIV integrase inhibitor	0.775017
786-0	membrane integrity inhibitor	0.774534
786-0	FGFR inhibitor	0.772516
786-0	bacterial DNA inhibitor	0.769022
786-0	phosphodiesterase inhibitor	0.768634
786-0	local anesthetic	0.760392
786-0	gamma secretase inhibitor	0.75854
786-0	angiotensin converting enzyme inhibitor	0.758046
786-0	retinoid receptor agonist	0.756433
786-0	dopamine receptor antagonist	0.75423
786-0	PI3K inhibitor	0.75298
786-0	bacterial 50S ribosomal subunit inhibitor	0.750776
786-0	serine protease inhibitor	0.750222
786-0	bacterial DNA gyrase inhibitor	0.748332
786-0	diuretic	0.736025
786-0	dopamine receptor antagonist, serotonin receptor antagonist	0.736025
786-0	IKK inhibitor	0.731677
786-0	matrix metalloprotease inhibitor	0.731677
786-0	thrombin inhibitor	0.725821
786-0	muscle relaxant	0.723602
786-0	calcium channel blocker	0.722593
786-0	potassium channel activator	0.715528
786-0	histamine receptor antagonist	0.70911
786-0	protein synthesis inhibitor	0.704969
786-0	androgen receptor antagonist	0.702341
786-0	bacterial cell wall synthesis inhibitor	0.7016
786-0	carbonic anhydrase inhibitor	0.699854
786-0	HIV protease inhibitor	0.699068
786-0	monoamine oxidase inhibitor	0.695135
786-0	serotonin receptor agonist	0.694739
786-0	histone lysine methyltransferase inhibitor	0.693927
786-0	CC chemokine receptor antagonist	0.693789
786-0	glutamate receptor antagonist	0.688613
786-0	serotonin receptor antagonist	0.688406
786-0	VEGFR inhibitor	0.688247
786-0	proton pump inhibitor	0.687223
786-0	purinergic receptor antagonist	0.680568
786-0	opioid receptor antagonist	0.677019
786-0	antiprotozoal agent	0.671196
786-0	ALK tyrosine kinase receptor inhibitor	0.670186
786-0	acetylcholine receptor antagonist	0.670111
786-0	smoothened receptor antagonist	0.669565
786-0	cytochrome P450 inhibitor	0.668565
786-0	adrenergic receptor antagonist	0.667307
786-0	angiotensin receptor antagonist	0.662144
786-0	other antifungal	0.649068
786-0	estrogen receptor agonist	0.645223
786-0	PABA antagonist	0.643375
786-0	anti-inflammatory agent	0.642857
786-0	acetylcholinesterase inhibitor	0.641728
786-0	sodium/glucose cotransporter inhibitor	0.641728
786-0	penicillin binding protein inhibitor	0.635404
786-0	autophagy inducer	0.634783
786-0	cyclooxygenase inhibitor	0.63023
786-0	dopamine receptor agonist	0.622312
786-0	HMGCR inhibitor	0.621118
786-0	GABA receptor antagonist	0.616681
786-0	dipeptidyl peptidase inhibitor	0.613213
786-0	PPAR receptor agonist	0.612467
786-0	sodium channel blocker	0.611801
786-0	adrenergic receptor agonist	0.598344
786-0	5 alpha reductase inhibitor	0.586335
786-0	antioxidant	0.586128
786-0	tyrosine kinase inhibitor	0.584472
786-0	acetylcholine receptor agonist	0.579814
786-0	prostanoid receptor antagonist	0.560171
786-0	NFkB pathway inhibitor	0.555901
786-0	vitamin B	0.53354
786-0	isocitrate dehydrogenase inhibitor	0.526708
786-0	PPAR receptor agonist, insulin sensitizer	0.522981
786-0	radiopaque medium	0.495652
786-0	chloride channel blocker	0.487578
786-0	progesterone receptor agonist	0.476708
786-0	glutamate receptor agonist	0.466874
786-0	protein tyrosine kinase inhibitor	0.419255
786-0	TRPV antagonist	0.332816
A549	proteasome inhibitor	0.999429
A549	PLK inhibitor	0.998857
A549	PI3K inhibitor, mTOR inhibitor	0.998776
A549	ATR kinase inhibitor	0.991429
A549	mTOR inhibitor	0.985865
A549	IKK inhibitor	0.980571
A549	FLT3 inhibitor	0.976
A549	HSP inhibitor	0.974898
A549	IGF-1 inhibitor	0.969714
A549	bromodomain inhibitor	0.96898
A549	STAT inhibitor	0.966857
A549	CDK inhibitor	0.962256
A549	SYK inhibitor	0.959184
A549	Aurora kinase inhibitor	0.956303
A549	glucocorticoid receptor agonist	0.953202
A549	BCL inhibitor	0.939048
A549	FGFR inhibitor	0.936429
A549	CHK inhibitor	0.930286
A549	EGFR inhibitor	0.918224
A549	antimalarial agent	0.914762
A549	Bcr-Abl kinase inhibitor	0.910476
A549	RAF inhibitor	0.908571
A549	AKT inhibitor	0.904176
A549	tyrosine kinase inhibitor	0.902857
A549	MEK inhibitor	0.900794
A549	ALK tyrosine kinase receptor inhibitor	0.890286
A549	porcupine inhibitor	0.885714
A549	topoisomerase inhibitor	0.878514
A549	retinoid receptor agonist	0.87102
A549	HDAC inhibitor	0.86898
A549	gamma secretase inhibitor	0.867143
A549	PKC inhibitor	0.865238
A549	DNA methyltransferase inhibitor	0.858857
A549	bone resorption inhibitor	0.851429
A549	KIT inhibitor, VEGFR inhibitor, PDGFR tyrosine kinase receptor inhibitor	0.85
A549	smoothened receptor antagonist	0.835429
A549	dihydrofolate reductase inhibitor	0.820857
A549	VEGFR inhibitor	0.818022
A549	glutamate receptor agonist	0.813333
A549	tubulin polymerization inhibitor	0.809857
A549	sterol demethylase inhibitor	0.807937
A549	PI3K inhibitor	0.80695
A549	PARP inhibitor	0.806095
A549	ATPase inhibitor	0.788214
A549	rho associated kinase inhibitor	0.773929
A549	other antibiotic	0.773333
A549	membrane integrity inhibitor	0.772857
A549	selective serotonin reuptake inhibitor (SSRI)	0.770357
A549	P glycoprotein inhibitor	0.761714
A549	cytochrome P450 inhibitor	0.759524
A549	glycogen synthase kinase inhibitor	0.756364
A549	non-nucleoside reverse transcriptase inhibitor	0.756
A549	apoptosis stimulant	0.750952
A549	autophagy inducer	0.750857
A549	PDGFR tyrosine kinase receptor inhibitor	0.744
A549	histamine receptor agonist	0.74
A549	ribonucleotide reductase inhibitor	0.713333
A549	HCV inhibitor	0.705714
A549	HIV integrase inhibitor	0.701905
A549	histone lysine methyltransferase inhibitor	0.693333
A549	JAK inhibitor	0.69131
A549	vitamin D receptor agonist	0.686939
A549	Bruton's tyrosine kinase (BTK) inhibitor	0.683673
A549	p38 MAPK inhibitor	0.677714
A549	c-Met inhibitor	0.67381
A549	protein tyrosine kinase inhibitor	0.664571
A549	mucolytic agent	0.663333
A549	TGF beta receptor inhibitor	0.66
A549	serine protease inhibitor	0.656327
A549	DNA inhibitor	0.656104
A549	thymidylate synthase inhibitor	0.654694
A549	potassium channel activator	0.650857
A549	dipeptidyl peptidase inhibitor	0.650649
A549	purinergic receptor antagonist	0.649796
A549	chelating agent	0.646786
A549	DNA alkylating agent	0.642222
A549	HMGCR inhibitor	0.636571
A549	prostanoid receptor agonist	0.628571
A549	dopamine receptor antagonist	0.627291
A549	DNA synthesis inhibitor	0.625
A549	PPAR receptor agonist, insulin sensitizer	0.612571
A549	proton pump inhibitor	0.610204
A549	protein synthesis inhibitor	0.602105
A549	calcium channel blocker	0.591643
A549	histamine receptor antagonist	0.583512
A549	serotonin receptor antagonist	0.581299
A549	nucleoside reverse transcriptase inhibitor	0.58119
A549	matrix metalloprotease inhibitor	0.574286
A549	aromatase inhibitor	0.574286
A549	HIV protease inhibitor	0.564857
A549	bacterial 30S ribosomal subunit inhibitor	0.556286
A549	RNA polymerase inhibitor	0.55
A549	chloride channel blocker	0.547429
A549	vasopressin receptor agonist	0.543214
A549	androgen receptor antagonist	0.541099
A549	phosphodiesterase inhibitor	0.54044
A549	local anesthetic	0.538242
A549	estrogen receptor agonist	0.535102
A549	sodium/glucose cotransporter inhibitor	0.535065
A549	DNA polymerase inhibitor	0.528312
A549	hypoxia inducible factor inhibitor	0.520571
A549	antiprotozoal agent	0.517857
A549	serotonin receptor agonist	0.509412
A549	penicillin binding protein inhibitor	0.499429
A549	acetylcholine receptor antagonist	0.496502
A549	glutamate receptor antagonist	0.490286
A549	dopamine receptor antagonist, serotonin receptor antagonist	0.484048
A549	sodium channel blocker	0.481675
A549	PABA antagonist	0.473333
A549	NFkB pathway inhibitor	0.472619
A549	monoamine oxidase inhibitor	0.465
A549	CC chemokine receptor antagonist	0.464
A549	bacterial 50S ribosomal subunit inhibitor	0.456429
A549	dopamine receptor agonist	0.454945
A549	5 alpha reductase inhibitor	0.449143
A549	potassium channel blocker	0.4425
A549	bacterial cell wall synthesis inhibitor	0.439446
A549	isocitrate dehydrogenase inhibitor	0.438857
A549	angiotensin receptor antagonist	0.438797
A549	progesterone receptor agonist	0.438214
A549	antioxidant	0.435048
A549	acetylcholine receptor agonist	0.427857
A549	coagulation factor inhibitor	0.425714
A549	vitamin B	0.421714
A549	bacterial DNA gyrase inhibitor	0.41545
A549	other antifungal	0.406939
A549	adrenergic receptor antagonist	0.404727
A549	bacterial antifolate	0.396857
A549	acetylcholinesterase inhibitor	0.395844
A549	radiopaque medium	0.391429
A549	cyclooxygenase inhibitor	0.386374
A549	PPAR receptor agonist	0.385714
A549	GABA receptor antagonist	0.379592
A549	carbonic anhydrase inhibitor	0.372941
A549	diuretic	0.369143
A549	bacterial DNA inhibitor	0.366786
A549	thrombin inhibitor	0.355918
A549	adenosine receptor antagonist	0.328163
A549	angiogenesis inhibitor	0.321905
A549	adrenergic receptor agonist	0.310816
A549	angiotensin converting enzyme inhibitor	0.297143
A549	muscle relaxant	0.290857
A549	opioid receptor antagonist	0.19873
A549	anti-inflammatory agent	0.197778
A549	endothelin receptor antagonist	0.19381
A549	TRPV antagonist	0.130476
A549	prostanoid receptor antagonist	-0.0407143
DU145	PLK inhibitor	0.958029
DU145	proteasome inhibitor	0.956439
DU145	rho associated kinase inhibitor	0.911367
DU145	IKK inhibitor	0.892528
DU145	Bcr-Abl kinase inhibitor	0.887652
DU145	glucocorticoid receptor agonist	0.884546
DU145	Bruton's tyrosine kinase (BTK) inhibitor	0.878265
DU145	RNA polymerase inhibitor	0.870694
DU145	topoisomerase inhibitor	0.867727
DU145	KIT inhibitor, VEGFR inhibitor, PDGFR tyrosine kinase receptor inhibitor	0.867515
DU145	PI3K inhibitor, mTOR inhibitor	0.863729
DU145	SYK inhibitor	0.861912
DU145	FLT3 inhibitor	0.857552
DU145	CHK inhibitor	0.85628
DU145	PKC inhibitor	0.855856
DU145	EGFR inhibitor	0.851931
DU145	mTOR inhibitor	0.851728
DU145	AKT inhibitor	0.850801
DU145	CDK inhibitor	0.845536
DU145	ribonucleotide reductase inhibitor	0.835365
DU145	bromodomain inhibitor	0.832387
DU145	hypoxia inducible factor inhibitor	0.828935
DU145	ATR kinase inhibitor	0.826391
DU145	HSP inhibitor	0.825573
DU145	MEK inhibitor	0.806571
DU145	ATPase inhibitor	0.805644
DU145	PI3K inhibitor	0.802518
DU145	HCV inhibitor	0.795906
DU145	autophagy inducer	0.792687
DU145	BCL inhibitor	0.791203
DU145	potassium channel activator	0.788871
DU145	selective serotonin reuptake inhibitor (SSRI)	0.784579
DU145	Aurora kinase inhibitor	0.779669
DU145	RAF inhibitor	0.779544
DU145	IGF-1 inhibitor	0.778696
DU145	protein tyrosine kinase inhibitor	0.775517
DU145	p38 MAPK inhibitor	0.773291
DU145	STAT inhibitor	0.772973
DU145	PABA antagonist	0.772125
DU145	histamine receptor agonist	0.77186
DU145	chelating agent	0.75318
DU145	serine protease inhibitor	0.749262
DU145	PPAR receptor agonist, insulin sensitizer	0.745628
DU145	non-nucleoside reverse transcriptase inhibitor	0.742448
DU145	tubulin polymerization inhibitor	0.741176
DU145	diuretic	0.739905
DU145	FGFR inhibitor	0.739269
DU145	HDAC inhibitor	0.728367
DU145	sterol demethylase inhibitor	0.720544
DU145	porcupine inhibitor	0.716481
DU145	glycogen synthase kinase inhibitor	0.71441
DU145	JAK inhibitor	0.713169
DU145	vitamin D receptor agonist	0.712469
DU145	dipeptidyl peptidase inhibitor	0.711519
DU145	DNA synthesis inhibitor	0.705617
DU145	HIV integrase inhibitor	0.693694
DU145	apoptosis stimulant	0.685215
DU145	thymidylate synthase inhibitor	0.682262
DU145	proton pump inhibitor	0.678401
DU145	TGF beta receptor inhibitor	0.669316
DU145	gamma secretase inhibitor	0.667727
DU145	antimalarial agent	0.665077
DU145	prostanoid receptor antagonist	0.661765
DU145	ALK tyrosine kinase receptor inhibitor	0.655644
DU145	P glycoprotein inhibitor	0.653418
DU145	retinoid receptor agonist	0.65251
DU145	dopamine receptor antagonist	0.652431
DU145	monoamine oxidase inhibitor	0.652358
DU145	membrane integrity inhibitor	0.652146
DU145	androgen receptor antagonist	0.649994
DU145	bone resorption inhibitor	0.647695
DU145	tyrosine kinase inhibitor	0.643879
DU145	DNA alkylating agent	0.643526
DU145	opioid receptor antagonist	0.642819
DU145	VEGFR inhibitor	0.622355
DU145	vasopressin receptor agonist	0.621224
DU145	protein synthesis inhibitor	0.618777
DU145	PDGFR tyrosine kinase receptor inhibitor	0.617806
DU145	DNA polymerase inhibitor	0.606012
DU145	HIV protease inhibitor	0.605723
DU145	histone lysine methyltransferase inhibitor	0.603604
DU145	sodium/glucose cotransporter inhibitor	0.603411
DU145	bacterial antifolate	0.597138
DU145	muscle relaxant	0.593005
DU145	nucleoside reverse transcriptase inhibitor	0.588765
DU145	PARP inhibitor	0.586645
DU145	DNA inhibitor	0.579997
DU145	thrombin inhibitor	0.577107
DU145	estrogen receptor agonist	0.576198
DU145	smoothened receptor antagonist	0.575835
DU145	dihydrofolate reductase inhibitor	0.575517
DU145	NFkB pathway inhibitor	0.572072
DU145	DNA methyltransferase inhibitor	0.568203
DU145	calcium channel blocker	0.568124
DU145	antioxidant	0.560784
DU145	coagulation factor inhibitor	0.559936
DU145	serotonin receptor antagonist	0.555331
DU145	dopamine receptor antagonist, serotonin receptor antagonist	0.550874
DU145	c-Met inhibitor	0.54584
DU145	HMGCR inhibitor	0.542766
DU145	bacterial cell wall synthesis inhibitor	0.539664
DU145	GABA receptor antagonist	0.537588
DU145	potassium channel blocker	0.536963
DU145	histamine receptor antagonist	0.525901
DU145	angiogenesis inhibitor	0.524642
DU145	dopamine receptor agonist	0.523297
DU145	cyclooxygenase inhibitor	0.520781
DU145	bacterial DNA inhibitor	0.517488
DU145	carbonic anhydrase inhibitor	0.504723
DU145	matrix metalloprotease inhibitor	0.50461
DU145	isocitrate dehydrogenase inhibitor	0.503339
DU145	phosphodiesterase inhibitor	0.489788
DU145	sodium channel blocker	0.488953
DU145	cytochrome P450 inhibitor	0.485603
DU145	serotonin receptor agonist	0.485458
DU145	radiopaque medium	0.482989
DU145	progesterone receptor agonist	0.482909
DU145	bacterial 30S ribosomal subunit inhibitor	0.481081
DU145	other antibiotic	0.480127
DU145	angiotensin receptor antagonist	0.476027
DU145	penicillin binding protein inhibitor	0.471542
DU145	local anesthetic	0.466553
DU145	glutamate receptor agonist	0.466349
DU145	PPAR receptor agonist	0.464002
DU145	endothelin receptor antagonist	0.45734
DU145	bacterial 50S ribosomal subunit inhibitor	0.454955
DU145	anti-inflammatory agent	0.446741
DU145	adrenergic receptor agonist	0.446438
DU145	adrenergic receptor antagonist	0.444833
DU145	prostanoid receptor agonist	0.434552
DU145	acetylcholine receptor antagonist	0.420975
DU145	CC chemokine receptor antagonist	0.416216
DU145	glutamate receptor antagonist	0.406465
DU145	antiprotozoal agent	0.388712
DU145	bacterial DNA gyrase inhibitor	0.379026
DU145	other antifungal	0.366341
DU145	purinergic receptor antagonist	0.365887
DU145	mucolytic agent	0.36089
DU145	adenosine receptor antagonist	0.311833
DU145	vitamin B	0.308744
DU145	aromatase inhibitor	0.281399
DU145	5 alpha reductase inhibitor	0.277583
DU145	acetylcholine receptor agonist	0.268045
DU145	angiotensin converting enzyme inhibitor	0.255384
DU145	acetylcholinesterase inhibitor	0.121549
DU145	TRPV antagonist	0.0768415
DU145	chloride channel blocker	-0.144674
FB	PI3K inhibitor, mTOR inhibitor	0.996599
FB	PLK inhibitor	0.995918
FB	bromodomain inhibitor	0.995141
FB	mTOR inhibitor	0.994092
FB	IKK inhibitor	0.991837
FB	CHK inhibitor	0.991156
FB	KIT inhibitor, VEGFR inhibitor, PDGFR tyrosine kinase receptor inhibitor	0.989796
FB	retinoid receptor agonist	0.985423
FB	glucocorticoid receptor agonist	0.982524
FB	AKT inhibitor	0.980115
FB	FGFR inhibitor	0.957908
FB	autophagy inducer	0.95034
FB	vitamin D receptor agonist	0.936346
FB	PKC inhibitor	0.93254
FB	PI3K inhibitor	0.932341
FB	Bruton's tyrosine kinase (BTK) inhibitor	0.930515
FB	RAF inhibitor	0.927721
FB	tubulin polymerization inhibitor	0.927551
FB	topoisomerase inhibitor	0.926803
FB	EGFR inhibitor	0.92563
FB	SYK inhibitor	0.920797
FB	rho associated kinase inhibitor	0.919643
FB	CDK inhibitor	0.918546
FB	STAT inhibitor	0.917007
FB	MEK inhibitor	0.913643
FB	ATR kinase inhibitor	0.912245
FB	PARP inhibitor	0.910658
FB	Bcr-Abl kinase inhibitor	0.909864
FB	VEGFR inhibitor	0.907378
FB	IGF-1 inhibitor	0.902721
FB	proteasome inhibitor	0.901701
FB	HDAC inhibitor	0.897473
FB	membrane integrity inhibitor	0.896599
FB	Aurora kinase inhibitor	0.892957
FB	HSP inhibitor	0.890671
FB	selective serotonin reuptake inhibitor (SSRI)	0.884779
FB	histone lysine methyltransferase inhibitor	0.884354
FB	RNA polymerase inhibitor	0.880385
FB	antimalarial agent	0.862245
FB	chelating agent	0.860544
FB	hypoxia inducible factor inhibitor	0.85102
FB	FLT3 inhibitor	0.85102
FB	potassium channel activator	0.843537
FB	tyrosine kinase inhibitor	0.831293
FB	histamine receptor agonist	0.827806
FB	TGF beta receptor inhibitor	0.82398
FB	ribonucleotide reductase inhibitor	0.822373
FB	NFkB pathway inhibitor	0.820011
FB	ALK tyrosine kinase receptor inhibitor	0.819728
FB	prostanoid receptor agonist	0.815193
FB	DNA synthesis inhibitor	0.806689
FB	JAK inhibitor	0.804138
FB	nucleoside reverse transcriptase inhibitor	0.798753
FB	aromatase inhibitor	0.784354
FB	p38 MAPK inhibitor	0.780952
FB	non-nucleoside reverse transcriptase inhibitor	0.780272
FB	dopamine receptor antagonist	0.774337
FB	sterol demethylase inhibitor	0.770975
FB	bone resorption inhibitor	0.762585
FB	porcupine inhibitor	0.752834
FB	DNA alkylating agent	0.745276
FB	protein tyrosine kinase inhibitor	0.741497
FB	angiogenesis inhibitor	0.740363
FB	DNA methyltransferase inhibitor	0.736735
FB	thrombin inhibitor	0.736638
FB	HCV inhibitor	0.734481
FB	DNA inhibitor	0.734385
FB	protein synthesis inhibitor	0.733441
FB	glycogen synthase kinase inhibitor	0.727273
FB	progesterone receptor agonist	0.726616
FB	potassium channel blocker	0.723214
FB	ATPase inhibitor	0.721514
FB	HMGCR inhibitor	0.719728
FB	matrix metalloprotease inhibitor	0.708163
FB	GABA receptor antagonist	0.706025
FB	histamine receptor antagonist	0.705499
FB	local anesthetic	0.705128
FB	isocitrate dehydrogenase inhibitor	0.701361
FB	estrogen receptor agonist	0.697927
FB	apoptosis stimulant	0.690476
FB	other antibiotic	0.688776
FB	dopamine receptor agonist	0.676347
FB	cytochrome P450 inhibitor	0.675926
FB	serotonin receptor antagonist	0.674706
FB	diuretic	0.67415
FB	serine protease inhibitor	0.673469
FB	bacterial 30S ribosomal subunit inhibitor	0.670408
FB	calcium channel blocker	0.665391
FB	PDGFR tyrosine kinase receptor inhibitor	0.662585
FB	glutamate receptor antagonist	0.660771
FB	bacterial 50S ribosomal subunit inhibitor	0.659014
FB	BCL inhibitor	0.658163
FB	penicillin binding protein inhibitor	0.653741
FB	P glycoprotein inhibitor	0.648299
FB	DNA polymerase inhibitor	0.628633
FB	cyclooxygenase inhibitor	0.627869
FB	bacterial antifolate	0.623129
FB	phosphodiesterase inhibitor	0.620879
FB	HIV integrase inhibitor	0.620181
FB	dipeptidyl peptidase inhibitor	0.618429
FB	adenosine receptor antagonist	0.613703
FB	dopamine receptor antagonist, serotonin receptor antagonist	0.612245
FB	antioxidant	0.60839
FB	monoamine oxidase inhibitor	0.60771
FB	acetylcholine receptor antagonist	0.607612
FB	gamma secretase inhibitor	0.604167
FB	PPAR receptor agonist, insulin sensitizer	0.595918
FB	coagulation factor inhibitor	0.595918
FB	chloride channel blocker	0.594558
FB	PPAR receptor agonist	0.588678
FB	proton pump inhibitor	0.586492
FB	serotonin receptor agonist	0.581232
FB	bacterial cell wall synthesis inhibitor	0.579262
FB	radiopaque medium	0.577551
FB	sodium/glucose cotransporter inhibitor	0.576994
FB	carbonic anhydrase inhibitor	0.57483
FB	dihydrofolate reductase inhibitor	0.57449
FB	smoothened receptor antagonist	0.573469
FB	c-Met inhibitor	0.571429
FB	bacterial DNA gyrase inhibitor	0.563744
FB	CC chemokine receptor antagonist	0.562925
FB	androgen receptor antagonist	0.557561
FB	adrenergic receptor antagonist	0.555597
FB	HIV protease inhibitor	0.552041
FB	purinergic receptor antagonist	0.547133
FB	thymidylate synthase inhibitor	0.545675
FB	PABA antagonist	0.544785
FB	sodium channel blocker	0.516772
FB	anti-inflammatory agent	0.516251
FB	mucolytic agent	0.513039
FB	angiotensin converting enzyme inhibitor	0.506803
FB	vasopressin receptor agonist	0.506803
FB	other antifungal	0.500486
FB	muscle relaxant	0.493878
FB	acetylcholine receptor agonist	0.493197
FB	opioid receptor antagonist	0.472411
FB	antiprotozoal agent	0.468537
FB	bacterial DNA inhibitor	0.465136
FB	adrenergic receptor agonist	0.464853
FB	acetylcholinesterase inhibitor	0.439394
FB	5 alpha reductase inhibitor	0.423129
FB	glutamate receptor agonist	0.415533
FB	angiotensin receptor antagonist	0.39957
FB	endothelin receptor antagonist	0.361111
FB	vitamin B	0.252381
FB	prostanoid receptor antagonist	0.12415
FB	TRPV antagonist	0.0963719
HEPG2	proteasome inhibitor	0.999689
HEPG2	PLK inhibitor	0.995652
HEPG2	mTOR inhibitor	0.949493
HEPG2	protein tyrosine kinase inhibitor	0.93913
HEPG2	IKK inhibitor	0.929193
HEPG2	CHK inhibitor	0.920497
HEPG2	MEK inhibitor	0.918047
HEPG2	FGFR inhibitor	0.913432
HEPG2	bromodomain inhibitor	0.912156
HEPG2	KIT inhibitor, VEGFR inhibitor, PDGFR tyrosine kinase receptor inhibitor	0.911491
HEPG2	HSP inhibitor	0.899512
HEPG2	AKT inhibitor	0.898471
HEPG2	PI3K inhibitor, mTOR inhibitor	0.877995
HEPG2	ATR kinase inhibitor	0.875155
HEPG2	RNA polymerase inhibitor	0.859731
HEPG2	other antibiotic	0.853002
HEPG2	CDK inhibitor	0.84799
HEPG2	rho associated kinase inhibitor	0.839674
HEPG2	FLT3 inhibitor	0.83354
HEPG2	STAT inhibitor	0.826708
HEPG2	RAF inhibitor	0.823499
HEPG2	topoisomerase inhibitor	0.82087
HEPG2	SYK inhibitor	0.81677
HEPG2	ribonucleotide reductase inhibitor	0.812974
HEPG2	selective serotonin reuptake inhibitor (SSRI)	0.798913
HEPG2	ATPase inhibitor	0.790955
HEPG2	tubulin polymerization inhibitor	0.786646
HEPG2	Bcr-Abl kinase inhibitor	0.782091
HEPG2	thymidylate synthase inhibitor	0.781056
HEPG2	Aurora kinase inhibitor	0.76909
HEPG2	EGFR inhibitor	0.767836
HEPG2	IGF-1 inhibitor	0.757764
HEPG2	HDAC inhibitor	0.735315
HEPG2	porcupine inhibitor	0.724638
HEPG2	p38 MAPK inhibitor	0.71677
HEPG2	membrane integrity inhibitor	0.708075
HEPG2	DNA inhibitor	0.698758
HEPG2	retinoid receptor agonist	0.697427
HEPG2	PI3K inhibitor	0.694561
HEPG2	smoothened receptor antagonist	0.685714
HEPG2	Bruton's tyrosine kinase (BTK) inhibitor	0.6748
HEPG2	apoptosis stimulant	0.673395
HEPG2	ALK tyrosine kinase receptor inhibitor	0.66118
HEPG2	PARP inhibitor	0.653002
HEPG2	dihydrofolate reductase inhibitor	0.647516
HEPG2	VEGFR inhibitor	0.644529
HEPG2	dopamine receptor antagonist	0.637503
HEPG2	proton pump inhibitor	0.633097
HEPG2	NFkB pathway inhibitor	0.630952
HEPG2	glycogen synthase kinase inhibitor	0.62987
HEPG2	DNA alkylating agent	0.629745
HEPG2	PKC inhibitor	0.619048
HEPG2	BCL inhibitor	0.609731
HEPG2	thrombin inhibitor	0.602928
HEPG2	protein synthesis inhibitor	0.593331
HEPG2	potassium channel activator	0.561491
HEPG2	histamine receptor agonist	0.558618
HEPG2	non-nucleoside reverse transcriptase inhibitor	0.554037
HEPG2	gamma secretase inhibitor	0.552795
HEPG2	isocitrate dehydrogenase inhibitor	0.542857
HEPG2	TGF beta receptor inhibitor	0.542314
HEPG2	JAK inhibitor	0.54089
HEPG2	calcium channel blocker	0.540217
HEPG2	antimalarial agent	0.539855
HEPG2	HMGCR inhibitor	0.538509
HEPG2	phosphodiesterase inhibitor	0.524606
HEPG2	angiogenesis inhibitor	0.504141
HEPG2	chelating agent	0.494953
HEPG2	cytochrome P450 inhibitor	0.493271
HEPG2	histone lysine methyltransferase inhibitor	0.485162
HEPG2	glucocorticoid receptor agonist	0.483294
HEPG2	matrix metalloprotease inhibitor	0.475776
HEPG2	serine protease inhibitor	0.472937
HEPG2	progesterone receptor agonist	0.466227
HEPG2	serotonin receptor antagonist	0.450875
HEPG2	bacterial 50S ribosomal subunit inhibitor	0.447464
HEPG2	HCV inhibitor	0.44604
HEPG2	c-Met inhibitor	0.444617
HEPG2	DNA synthesis inhibitor	0.443064
HEPG2	bone resorption inhibitor	0.434161
HEPG2	bacterial DNA inhibitor	0.428571
HEPG2	opioid receptor antagonist	0.426501
HEPG2	histamine receptor antagonist	0.383217
HEPG2	PPAR receptor agonist, insulin sensitizer	0.377019
HEPG2	hypoxia inducible factor inhibitor	0.370807
HEPG2	glutamate receptor agonist	0.365942
HEPG2	CC chemokine receptor antagonist	0.363354
HEPG2	HIV protease inhibitor	0.36118
HEPG2	HIV integrase inhibitor	0.357833
HEPG2	local anesthetic	0.352604
HEPG2	purinergic receptor antagonist	0.350044
HEPG2	carbonic anhydrase inhibitor	0.345634
HEPG2	bacterial 30S ribosomal subunit inhibitor	0.344099
HEPG2	serotonin receptor agonist	0.338875
HEPG2	nucleoside reverse transcriptase inhibitor	0.337733
HEPG2	antioxidant	0.33354
HEPG2	DNA polymerase inhibitor	0.32891
HEPG2	vitamin D receptor agonist	0.324756
HEPG2	prostanoid receptor antagonist	0.322981
HEPG2	glutamate receptor antagonist	0.321739
HEPG2	androgen receptor antagonist	0.321309
HEPG2	potassium channel blocker	0.320264
HEPG2	autophagy inducer	0.318012
HEPG2	prostanoid receptor agonist	0.314182
HEPG2	sodium channel blocker	0.313236
HEPG2	dopamine receptor agonist	0.292164
HEPG2	DNA methyltransferase inhibitor	0.288199
HEPG2	muscle relaxant	0.281366
HEPG2	P glycoprotein inhibitor	0.272671
HEPG2	bacterial DNA gyrase inhibitor	0.270531
HEPG2	angiotensin receptor antagonist	0.267408
HEPG2	adrenergic receptor antagonist	0.266742
HEPG2	aromatase inhibitor	0.261491
HEPG2	endothelin receptor antagonist	0.258799
HEPG2	GABA receptor antagonist	0.256877
HEPG2	vasopressin receptor agonist	0.253494
HEPG2	mucolytic agent	0.251035
HEPG2	bacterial cell wall synthesis inhibitor	0.240504
HEPG2	acetylcholine receptor antagonist	0.230831
HEPG2	PPAR receptor agonist	0.226708
HEPG2	cyclooxygenase inhibitor	0.181967
HEPG2	estrogen receptor agonist	0.171103
HEPG2	angiotensin converting enzyme inhibitor	0.15782
HEPG2	dopamine receptor antagonist, serotonin receptor antagonist	0.156315
HEPG2	acetylcholine receptor agonist	0.148758
HEPG2	sterol demethylase inhibitor	0.134231
HEPG2	acetylcholinesterase inhibitor	0.117165
HEPG2	antiprotozoal agent	0.113354
HEPG2	penicillin binding protein inhibitor	0.110559
HEPG2	monoamine oxidase inhibitor	0.110248
HEPG2	tyrosine kinase inhibitor	0.10559
HEPG2	chloride channel blocker	0.104348
HEPG2	vitamin B	0.0857143
HEPG2	adrenergic receptor agonist	0.0784531
HEPG2	coagulation factor inhibitor	0.0745342
HEPG2	TRPV antagonist	0.0646998
HEPG2	other antifungal	0.0629991
HEPG2	dipeptidyl peptidase inhibitor	0.0474308
HEPG2	PDGFR tyrosine kinase receptor inhibitor	0.0136646
HEPG2	bacterial antifolate	0.00279503
HEPG2	radiopaque medium	-0.0068323
HEPG2	sodium/glucose cotransporter inhibitor	-0.0248447
HEPG2	diuretic	-0.0447205
HEPG2	anti-inflammatory agent	-0.0745342
HEPG2	adenosine receptor antagonist	-0.0971606
HEPG2	PABA antagonist	-0.102484
HEPG2	5 alpha reductase inhibitor	-0.219255
OVCAR4	CHK inhibitor	0.999405
OVCAR4	proteasome inhibitor	0.999405
OVCAR4	PLK inhibitor	0.998214
OVCAR4	mTOR inhibitor	0.997964
OVCAR4	PI3K inhibitor, mTOR inhibitor	0.997874
OVCAR4	bromodomain inhibitor	0.996599
OVCAR4	glucocorticoid receptor agonist	0.994869
OVCAR4	FLT3 inhibitor	0.98631
OVCAR4	STAT inhibitor	0.982143
OVCAR4	KIT inhibitor, VEGFR inhibitor, PDGFR tyrosine kinase receptor inhibitor	0.97371
OVCAR4	vitamin D receptor agonist	0.973214
OVCAR4	ATR kinase inhibitor	0.973214
OVCAR4	selective serotonin reuptake inhibitor (SSRI)	0.96875
OVCAR4	CDK inhibitor	0.967262
OVCAR4	AKT inhibitor	0.964744
OVCAR4	topoisomerase inhibitor	0.96131
OVCAR4	dihydrofolate reductase inhibitor	0.958929
OVCAR4	penicillin binding protein inhibitor	0.956548
OVCAR4	IGF-1 inhibitor	0.955357
OVCAR4	vasopressin receptor agonist	0.945312
OVCAR4	Aurora kinase inhibitor	0.942752
OVCAR4	Bcr-Abl kinase inhibitor	0.940972
OVCAR4	EGFR inhibitor	0.93565
OVCAR4	IKK inhibitor	0.930357
OVCAR4	retinoid receptor agonist	0.923895
OVCAR4	smoothened receptor antagonist	0.91369
OVCAR4	bone resorption inhibitor	0.907143
OVCAR4	PKC inhibitor	0.905754
OVCAR4	HSP inhibitor	0.904762
OVCAR4	FGFR inhibitor	0.904018
OVCAR4	SYK inhibitor	0.900935
OVCAR4	rho associated kinase inhibitor	0.898437
OVCAR4	p38 MAPK inhibitor	0.895833
OVCAR4	protein tyrosine kinase inhibitor	0.893452
OVCAR4	apoptosis stimulant	0.891369
OVCAR4	MEK inhibitor	0.890708
OVCAR4	tubulin polymerization inhibitor	0.890179
OVCAR4	bacterial antifolate	0.886012
OVCAR4	membrane integrity inhibitor	0.884524
OVCAR4	ATPase inhibitor	0.882626
OVCAR4	RNA polymerase inhibitor	0.880952
OVCAR4	ribonucleotide reductase inhibitor	0.87963
OVCAR4	other antibiotic	0.874008
OVCAR4	DNA synthesis inhibitor	0.870288
OVCAR4	autophagy inducer	0.864881
OVCAR4	prostanoid receptor agonist	0.858135
OVCAR4	RAF inhibitor	0.857887
OVCAR4	mucolytic agent	0.856151
OVCAR4	chloride channel blocker	0.855952
OVCAR4	other antifungal	0.855017
OVCAR4	potassium channel activator	0.851786
OVCAR4	isocitrate dehydrogenase inhibitor	0.85119
OVCAR4	GABA receptor antagonist	0.847364
OVCAR4	thymidylate synthase inhibitor	0.846939
OVCAR4	P glycoprotein inhibitor	0.846429
OVCAR4	DNA inhibitor	0.844156
OVCAR4	histamine receptor agonist	0.838542
OVCAR4	HIV protease inhibitor	0.838095
OVCAR4	DNA polymerase inhibitor	0.825216
OVCAR4	PI3K inhibitor	0.824807
OVCAR4	chelating agent	0.821801
OVCAR4	serotonin receptor antagonist	0.820166
OVCAR4	HIV integrase inhibitor	0.801587
OVCAR4	bacterial 30S ribosomal subunit inhibitor	0.8
OVCAR4	non-nucleoside reverse transcriptase inhibitor	0.8
OVCAR4	PPAR receptor agonist, insulin sensitizer	0.799405
OVCAR4	glycogen synthase kinase inhibitor	0.794102
OVCAR4	antimalarial agent	0.792659
OVCAR4	cytochrome P450 inhibitor	0.783399
OVCAR4	vitamin B	0.783333
OVCAR4	acetylcholine receptor antagonist	0.780686
OVCAR4	antiprotozoal agent	0.77753
OVCAR4	phosphodiesterase inhibitor	0.775412
OVCAR4	bacterial 50S ribosomal subunit inhibitor	0.774306
OVCAR4	radiopaque medium	0.77381
OVCAR4	HDAC inhibitor	0.771344
OVCAR4	VEGFR inhibitor	0.768086
OVCAR4	local anesthetic	0.765339
OVCAR4	calcium channel blocker	0.763765
OVCAR4	HCV inhibitor	0.763579
OVCAR4	serotonin receptor agonist	0.76208
OVCAR4	monoamine oxidase inhibitor	0.761409
OVCAR4	sterol demethylase inhibitor	0.759259
OVCAR4	TGF beta receptor inhibitor	0.758929
OVCAR4	ALK tyrosine kinase receptor inhibitor	0.758333
OVCAR4	bacterial DNA inhibitor	0.750372
OVCAR4	glutamate receptor antagonist	0.74246
OVCAR4	antioxidant	0.733333
OVCAR4	prostanoid receptor antagonist	0.732887
OVCAR4	dopamine receptor agonist	0.724359
OVCAR4	progesterone receptor agonist	0.718378
OVCAR4	BCL inhibitor	0.71627
OVCAR4	Bruton's tyrosine kinase (BTK) inhibitor	0.710884
OVCAR4	angiotensin receptor antagonist	0.710056
OVCAR4	dopamine receptor antagonist	0.709975
OVCAR4	serine protease inhibitor	0.704932
OVCAR4	histamine receptor antagonist	0.703931
OVCAR4	gamma secretase inhibitor	0.702009
OVCAR4	estrogen receptor agonist	0.701105
OVCAR4	CC chemokine receptor antagonist	0.697917
OVCAR4	angiotensin converting enzyme inhibitor	0.697781
OVCAR4	nucleoside reverse transcriptase inhibitor	0.695933
OVCAR4	anti-inflammatory agent	0.693783
OVCAR4	acetylcholine receptor agonist	0.693601
OVCAR4	dipeptidyl peptidase inhibitor	0.693182
OVCAR4	proton pump inhibitor	0.693027
OVCAR4	bacterial cell wall synthesis inhibitor	0.691847
OVCAR4	acetylcholinesterase inhibitor	0.691829
OVCAR4	carbonic anhydrase inhibitor	0.6882
OVCAR4	adrenergic receptor antagonist	0.686797
OVCAR4	PABA antagonist	0.686508
OVCAR4	muscle relaxant	0.680952
OVCAR4	sodium channel blocker	0.678879
OVCAR4	protein synthesis inhibitor	0.678728
OVCAR4	cyclooxygenase inhibitor	0.678637
OVCAR4	PARP inhibitor	0.674603
OVCAR4	PDGFR tyrosine kinase receptor inhibitor	0.672619
OVCAR4	endothelin receptor antagonist	0.670635
OVCAR4	potassium channel blocker	0.669271
OVCAR4	JAK inhibitor	0.667039
OVCAR4	DNA alkylating agent	0.665344
OVCAR4	aromatase inhibitor	0.66369
OVCAR4	HMGCR inhibitor	0.657143
OVCAR4	porcupine inhibitor	0.65625
OVCAR4	thrombin inhibitor	0.651361
OVCAR4	NFkB pathway inhibitor	0.642113
OVCAR4	5 alpha reductase inhibitor	0.620833
OVCAR4	angiogenesis inhibitor	0.618056
OVCAR4	histone lysine methyltransferase inhibitor	0.616733
OVCAR4	c-Met inhibitor	0.612103
OVCAR4	dopamine receptor antagonist, serotonin receptor antagonist	0.606895
OVCAR4	adenosine receptor antagonist	0.602041
OVCAR4	androgen receptor antagonist	0.600504
OVCAR4	TRPV antagonist	0.599702
OVCAR4	adrenergic receptor agonist	0.592616
OVCAR4	matrix metalloprotease inhibitor	0.591071
OVCAR4	bacterial DNA gyrase inhibitor	0.574074
OVCAR4	purinergic receptor antagonist	0.572279
OVCAR4	hypoxia inducible factor inhibitor	0.555357
OVCAR4	coagulation factor inhibitor	0.535714
OVCAR4	tyrosine kinase inhibitor	0.525
OVCAR4	sodium/glucose cotransporter inhibitor	0.520292
OVCAR4	glutamate receptor agonist	0.489087
OVCAR4	PPAR receptor agonist	0.488095
OVCAR4	opioid receptor antagonist	0.482804
OVCAR4	DNA methyltransferase inhibitor	0.354167
OVCAR4	diuretic	0.273214

## Sheet: Distance2DMSO
Cell_Line	Category	Compound_ID	Distance2DMSO	ExperimentalID
786-0	ATPase inhibitor	Digoxin	6.91582	2021018059_3-21
786-0	ATPase inhibitor	Ouabain	6.71564	2021018058_1-12
786-0	steroid	Digoxigenin	6.58846	2021018059_14-15
786-0	RAGE receptor antagonist	Azeliragon	6.58349	2021018063_13-3
786-0	ubiquitin-conjugating enzyme inhibitor	NSC697923	6.48153	2021018042_8-4
786-0	membrane integrity inhibitor	Octenidine Dihydrochloride	6.46331	2021018060_12-5
786-0	bacterial cell wall synthesis inhibitor	Puromycin 2HCl	6.41798	2021018062_11-3
786-0	FLT3 inhibitor	FF-10101	6.38662	2021018063_4-7
786-0	FGFR inhibitor	Derazantinib(ARQ-087)	6.36892	2021018062_3-4
786-0	NFkB pathway activator	Omaveloxolone (RTA-408)	6.36407	2021018062_5-11
786-0	proton pump inhibitor	Zinc Pyrithione	6.26698	2021018058_15-22
786-0	PI3K inhibitor	BGT226 (NVP-BGT226)	6.24105	2021018043_12-9
786-0	deubiquitinase inhibitor	VLX1570	6.1752	2021018062_10-13
786-0	ALK tyrosine kinase receptor inhibitor	Ceritinib (LDK378)	6.15464	2021018061_12-16
786-0	GABA transaminase inhibitor	Dehydrocostus Lactone	6.10259	2021018057_10-22
786-0	ATPase inhibitor	Lanatoside C	6.10187	2021018061_7-15
786-0	valosin-containing protein inhibitor	CB-5083	6.05045	2021018062_10-7
786-0	SIRT activator	SRT1720	6.02612	2021018067_5-7
786-0	CDK inhibitor	Palbociclib (PD0332991) Isethionate	5.9214	2021018064_11-7
786-0	kinase inhibitor	Amcasertib (BBI503)	5.91039	2021018062_4-21
786-0	bacterial cell wall synthesis inhibitor	Olanexidine Hydrochloride semihydrate	5.90806	2021018061_11-16
786-0	CDK inhibitor	Palbociclib (PD-0332991) HCl	5.87637	2021018064_3-3
786-0	serotonin receptor partial agonist	Tegaserod Maleate	5.85156	2021018060_6-16
786-0	proteasome inhibitor	Carfilzomib (PR-171)	5.77841	2021018057_7-12
786-0	survivin inhibitor	YM155 (Sepantronium Bromide)	5.75823	2021018038_13-4
786-0	CDK inhibitor	abemaciclib (LY2835219)	5.75166	2021018061_8-18
786-0	bacterial cell wall synthesis inhibitor	pyrvinium	5.69836	2021018061_15-10
786-0	Aurora kinase inhibitor	Aurora A Inhibitor I	5.69762	2021018067_9-11
786-0	topoisomerase inhibitor	Idarubicin HCl	5.69649	2021018038_8-3
786-0	NFkB pathway inhibitor	Auranofin	5.66654	2021018059_14-3
786-0	EGFR inhibitor	HS-10296	5.66397	2021018063_3-17
786-0	topoisomerase inhibitor	Mitoxantrone 2HCl	5.59847	2021018057_1-17
786-0	proteasome inhibitor	Oprozomib (ONX 0912)	5.53056	2021018061_2-16
786-0	microsomal trigylceride transfer protein inhibitor	Lomitapide Mesylate	5.45059	2021018062_3-9; 2021018062_7-9
786-0	IKK inhibitor	Bardoxolone Methyl	5.40448	2021018043_5-21
786-0	apoptosis stimulant	Sanguinarine chloride	5.33875	2021018060_6-22; 2021018062_5-10
786-0	sphingosine phosphate receptor agonist, immunosuppressant	Fingolimod	5.31925	2021018060_10-3; 2021018061_5-18
786-0	proteasome inhibitor, NFkB pathway inhibitor	Bortezomib	5.28158	2021018055_15-3
786-0	proteasome inhibitor	ONX-0914 (PR-957)	5.27728	2021018042_6-8
786-0	proteasome inhibitor	MG-115	5.22278	2021018044_9-16; 2021018045_9-16; 2021018068_9-16; 2021018069_9-16
786-0	STAT inhibitor	Stattic	5.16163	2021018042_4-11
786-0	bone morphogenic protein inhibitor	LDN-212854	5.15274	2021018042_16-4
786-0	deubiquitinase inhibitor	Degrasyn (WP1130)	5.14735	2021018040_11-21
786-0	dopamine receptor antagonist	Phenazine methosulfate	5.13151	2021018060_14-9
786-0	selective estrogen receptor modulator (SERM)	Bazedoxifene HCl	5.12443	2021018056_9-20
786-0	oxidative stress inducer	Elesclomol (STA-4783)	5.12408	2021018038_5-11
786-0	smoothened receptor antagonist	BMS-833923	5.11512	2021018061_2-18
786-0	mTOR inhibitor	Torin 2	5.09332	2021018041_1-16
786-0	VEGFR inhibitor	Sitravatinib (MGCD516)	5.08128	2021018062_6-21
786-0	glucokinase activator	LY2608204	5.06816	2021018040_3-9
786-0	porcupine inhibitor	Adavivint (SM04690)	5.06502	2021018062_3-8
786-0	proto-oncogene tyrosine protein kinase inhibitor, ALK tyrosine kinase receptor inhibitor	Entrectinib (RXDX-101)	5.05927	2021018062_14-3
786-0	topoisomerase inhibitor, RNA synthesis inhibitor	Daunorubicin HCl	5.0531	2021018057_3-20
786-0	bacterial cell wall synthesis inhibitor	Thimerosal	5.05134	2021018058_11-5
786-0	proteasome inhibitor	MLN2238	5.03692	2021018056_2-4
786-0	DNA alkylating agent	Ensartinib (X-396) dihydrochloride	5.01216	2021018063_1-19
786-0	PI3K inhibitor, mTOR inhibitor	GSK2126458 (GSK458)	4.98108	2021018041_13-7
786-0	bacterial cell wall synthesis inhibitor	Proflavine Hemisulfate	4.94553	2021018064_10-11
786-0	PI3K inhibitor, mTOR inhibitor	PF-04691502	4.9424	2021018041_15-21
786-0	EGFR inhibitor	Osimertinib (AZD9291)	4.92914	2021018061_14-22
786-0	EGFR inhibitor	Lapatinib ditosylate monohydrate	4.92848	2021018060_1-16
786-0	protein tyrosine kinase inhibitor	PP121	4.91919	2021018041_7-3
786-0	integrin antagonist	Cilengitide?trifluoroacetate	4.90811	2021018061_10-16
786-0	topoisomerase inhibitor	Mitoxantrone HCl	4.89107	2021018040_10-21
786-0	estrogen receptor antagonist	Clomifene citrate	4.88609	2021018057_12-9
786-0	EGFR inhibitor	Avitinib (AC0010)	4.86785	2021018062_11-6
786-0	EGFR inhibitor	Osimertinib mesylate	4.85146	2021018060_10-17
786-0	autophagy inducer	Obatoclax Mesylate (GX15-070)	4.79989	2021018038_13-11
786-0	topoisomerase inhibitor	Doxorubicin (Adriamycin)	4.7938	2021018055_11-21
786-0	proteasome inhibitor	MLN9708	4.76991	2021018056_4-4
786-0	selective estrogen receptor modulator (SERM)	Bazedoxifene Acetate	4.76042	2021018056_5-22
786-0	AKT inhibitor	Miransertib (ARQ 092) HCl	4.74604	2021018062_6-15
786-0	nucleoside reverse transcriptase inhibitor	Fangchinoline	4.67113	2021018057_2-22
786-0	anticancer agent	LTX-315	4.66988	2021018064_7-14
786-0	AKT inhibitor	A-674563	4.66339	2021018041_1-11
786-0	EGFR inhibitor	Afatinib (BIBW2992) Dimaleate	4.6547	2021018055_13-3; 2021018062_15-15
786-0	PDGFR tyrosine kinase receptor inhibitor, FLT3 inhibitor, Bcr-Abl kinase inhibitor	Ponatinib (AP24534)	4.62404	2021018055_7-16
786-0	mTOR inhibitor	PP242	4.59272	2021018040_7-17
786-0	mTOR inhibitor	WAY-600	4.56749	2021018041_13-13
786-0	chelating agent	8-Hydroxyquinoline	4.54917	2021018059_9-6
786-0	topoisomerase inhibitor	Belotecan (CKD-602) hydrochloride	4.54772	2021018063_2-3
786-0	FOXM1 inhibitor, protein synthesis inhibitor	Thiostrepton	4.45505	2021018059_12-9
786-0	PLK inhibitor	Volasertib (BI 6727)	4.43863	2021018056_14-6
786-0	SYK inhibitor, src inhibitor	MNS (3.4-Methylenedioxy-?-nitrostyrene. MDBN)	4.42112	2021018042_6-7
786-0	methylazoxymethanol acetate inhibitor	Benzyl isothiocyanate	4.41569	2021018059_2-22
786-0	topoisomerase inhibitor	Pixantrone Maleate	4.41323	2021018060_10-13
786-0	topoisomerase inhibitor	SN-38	4.40234	2021018042_4-7
786-0	opioid receptor antagonist	JTC-801	4.34633	2021018041_7-19
786-0	KIT inhibitor, VEGFR inhibitor	Cediranib Maleate	4.34318	2021018060_3-16
786-0	p38 MAPK inhibitor	Ralimetinib (LY2228820)	4.33913	2021018064_1-7
786-0	adrenergic receptor antagonist	Dronedarone	4.33244	2021018056_5-18; 2021018061_1-10
786-0	calcium channel blocker	Tetrandrine	4.30433	2021018062_10-14
786-0	topoisomerase inhibitor	Etoposide	4.28842	2021018055_16-3
786-0	BET inhibitor	INCB057643	4.27857	2021018062_1-6
786-0	proteasome inhibitor	CEP-18770 (Delanzomib)	4.26732	2021018038_7-10
786-0	cytokine production inhibitor, NFkB pathway inhibitor, TP53 activator	Quinacrine Dihydrochloride Dihydrate	4.24975	2021018060_14-20
786-0	ACAT inhibitor	Avasimibe	4.23646	2021018040_7-13
786-0	microtubule inhibitor	Cytochalasin D	4.23111	2021018044_3-20; 2021018045_3-20; 2021018068_3-20; 2021018069_3-20
786-0	Bcr-Abl kinase inhibitor	GZD824 Dimesylate	4.22649	2021018061_10-20
786-0	KIT inhibitor, VEGFR inhibitor	Cediranib (AZD2171)	4.22377	2021018055_3-5
786-0	NFkB pathway inhibitor	Cepharanthine	4.21597	2021018059_3-11
786-0	JAK inhibitor, FLT3 inhibitor	TG101348 (SAR302503)	4.2095	2021018057_1-4; 2021018067_13-17
786-0	estrogen receptor antagonist	Endoxifen HCl	4.20566	2021018062_13-17
786-0	T-type calcium channel blocker	Penfluridol	4.19995	2021018058_6-16
786-0	Bruton's tyrosine kinase (BTK) inhibitor, EGFR inhibitor	Olmutinib (HM61713. BI 1482694)	4.18044	2021018062_14-13
786-0	histone lysine methyltransferase inhibitor	BIX 01294	4.16433	2021018067_11-12
786-0	PI3K inhibitor, mTOR inhibitor	GDC-0980 (RG7422)	4.14885	2021018041_9-15
786-0	mTOR inhibitor	WYE-125132 (WYE-132)	4.14591	2021018041_3-9
786-0	ATR kinase inhibitor	AZ20	4.14279	2021018042_16-13
786-0	EGFR inhibitor	Lapatinib	4.12891	2021018056_1-18
786-0	CDK inhibitor	Abemaciclib	4.11142	2021018061_2-17
786-0	cytochrome P450 inhibitor	Itraconazole	4.09324	2021018065_3-11
786-0	PI3K inhibitor	YM201636	4.08609	2021018043_5-8
786-0	antiinflammatory agent	Astragaloside A	4.06536	2021018040_16-11
786-0	SRC inhibitor	TPX-0005	4.06107	2021018062_12-21
786-0	CHK inhibitor	CHIR-124	4.05906	2021018041_5-13
786-0	serotonin receptor inverse agonist	Pimavanserin	4.0187	2021018062_6-11
786-0	mTOR inhibitor	AZD8055	4.00049	2021018039_9-11; 2021018044_3-13; 2021018045_3-13; 2021018068_3-13; 2021018069_3-13
786-0	mTOR inhibitor	AZD2014	3.99896	2021018041_15-8
786-0	c-Met inhibitor	PHA-665752	3.98583	2021018038_15-13
786-0	topical anesthetic	Proflavine	3.97932	2021018061_1-8
786-0	RNA polymerase inhibitor	Triptolide (PG490)	3.95969	2021018057_14-20
786-0	other antibiotic	Nanchangmycin	3.93984	2021018038_10-16
786-0	CHK inhibitor	PF-477736	3.93564	2021018041_12-7
786-0	ATR kinase inhibitor	ETP-46464	3.92015	2021018043_5-19
786-0	IKK inhibitor	IKK-16 (IKK Inhibitor VII)	3.90603	2021018041_8-3
786-0	kinesin-like spindle protein inhibitor	SB743921	3.89897	2021018040_15-11
786-0	topoisomerase inhibitor	Beta-Lapachone	3.87871	2021018061_6-22
786-0	FGFR inhibitor	BGJ398 (NVP-BGJ398|Infigratinib)	3.86601	2021018062_2-14
786-0	topoisomerase inhibitor	Camptothecin	3.86033	2021018065_7-3
786-0	HSP inhibitor	PF-04929113 (SNX-5422)	3.85091	2021018057_10-19
786-0	src inhibitor, Abl kinase inhibitor, Bcr-Abl kinase inhibitor	Bosutinib (SKI-606)	3.8504	2021018055_1-5
786-0	ion channel antagonist	Erastin	3.84571	2021018042_12-12
786-0	porcupine inhibitor	CP21R7 (CP21)	3.84109	2021018062_13-21
786-0	DNA inhibitor	Eloxatin	3.83822	2021018044_9-4; 2021018045_9-4; 2021018068_9-4; 2021018069_9-4
786-0	exportin antagonist	KPT-276	3.83465	2021018042_16-12
786-0	src inhibitor, PDGFR tyrosine kinase receptor inhibitor, Bcr-Abl kinase inhibitor, tyrosine kinase inhibitor, ephrin inhibitor, KIT inhibitor	Dasatinib hydrochloride	3.83145	2021018060_3-18
786-0	topoisomerase inhibitor	Hydroxy Camptothecine	3.82856	2021018057_3-9; 2021018058_14-15
786-0	PKC inhibitor	Ruboxistaurin (LY333531 HCl)	3.80559	2021018062_15-9
786-0	sterol demethylase inhibitor	Posaconazole	3.80548	2021018055_2-9
786-0	proteasome inhibitor	MG-132	3.80461	2021018041_1-3; 2021018044_9-17; 2021018045_9-17; 2021018068_9-17; 2021018069_9-17
786-0	MTH1 inhibitor	(S)-crizotinib	3.78765	2021018062_5-5
786-0	EGFR inhibitor	Lapatinib (GW-572016) Ditosylate	3.77706	2021018055_13-5
786-0	PI3K inhibitor, mTOR inhibitor	BEZ235 (NVP-BEZ235. Dactolisib)	3.77464	2021018038_1-3
786-0	JAK inhibitor	TG101209	3.77394	2021018067_5-17
786-0	protein synthesis inhibitor	Brefeldin A	3.76805	2021018042_10-13; 2021018044_3-18; 2021018045_3-18; 2021018068_3-18; 2021018069_3-18
786-0	mTOR inhibitor	INK 128 (MLN0128)	3.74441	2021018057_5-10
786-0	HDAC inhibitor	Apicidin	3.74268	2021018044_9-8; 2021018045_9-8; 2021018068_9-8; 2021018069_9-8
786-0	P glycoprotein inhibitor	SC144	3.74099	2021018042_12-21
786-0	antimalarial agent	Chloroquine Phosphate	3.73888	2021018064_12-9
786-0	FGFR inhibitor, VEGFR inhibitor, PDGFR tyrosine kinase receptor inhibitor	Nintedanib (BIBF 1120)	3.70381	2021018055_11-3
786-0	tryptophan hydroxylase inhibitor	Telotristat Etiprate (LX 1606 Hippurate)	3.6892	2021018056_11-22
786-0	ALK tyrosine kinase receptor inhibitor	Crizotinib (PF-02341066)	3.68871	2021018055_11-9
786-0	VEGFR inhibitor, FGFR inhibitor, PDGFR tyrosine kinase receptor inhibitor	Nintedanib Ethanesulfonate Salt	3.68392	2021018060_9-14
786-0	microtubule inhibitor	Cabazitaxel	3.68388	2021018057_7-18
786-0	KIT inhibitor, VEGFR inhibitor, PDGFR tyrosine kinase receptor inhibitor	Ki8751	3.67862	2021018043_11-10
786-0	collagenase inhibitor	Halofuginone	3.66842	2021018062_8-9
786-0	interleukin inhibitor	Y-320	3.65346	2021018043_7-9
786-0	p53 activator	NSC 319726	3.65123	2021018042_4-6
786-0	FGFR inhibitor	Erdafitinib (JNJ-42756493)	3.64551	2021018062_2-17
786-0	kinesin inhibitor	Ispinesib (SB-715992)	3.64137	2021018038_14-16
786-0	PDGFR tyrosine kinase receptor inhibitor	Crenolanib (CP-868596)	3.62368	2021018057_16-21
786-0	HDAC inhibitor	Trichostatin A	3.62157	2021018067_7-3
786-0	DNA synthesis inhibitor	Bleomycin Sulfate	3.61979	2021018038_11-22
786-0	BMI-1 inhibitor	PTC-209	3.61929	2021018043_12-4
786-0	tubulin polymerization inhibitor	Docetaxel Trihydrate	3.60713	2021018062_7-15
786-0	HDAC inhibitor	Tinostamustine(EDO-S101)	3.60679	2021018063_11-15
786-0	topoisomerase inhibitor	Pirarubicin	3.60394	2021018055_3-6
786-0	cysteine protease inhibitor	N-Ethylmaleimide (NEM)	3.60067	2021018058_15-11
786-0	cytokine production inhibitor, NFkB pathway inhibitor, TP53 activator	Quinacrine 2HCl	3.59409	2021018059_13-13
786-0	PDGFR tyrosine kinase receptor inhibitor, VEGFR inhibitor, RET tyrosine kinase inhibitor, FLT3 inhibitor, KIT inhibitor	Sunitinib	3.58005	2021018055_13-7; 2021018062_13-13
786-0	Pim kinase inhibitor	GDC-0349	3.5792	2021018043_7-17
786-0	eukaryotic translation elongation factor 2 inhibitor	NH125	3.57741	2021018043_15-3
786-0	ATPase inhibitor	NMS-873	3.57405	2021018042_4-18
786-0	protein synthesis inhibitor	Homoharringtonine	3.5698	2021018062_8-6
786-0	ribonucleotide reductase inhibitor	Triapine	3.55871	2021018062_1-5
786-0	other antibiotic	Crystal Violet	3.55192	2021018056_8-11
786-0	HSP inhibitor	Ganetespib (STA-9090)	3.55086	2021018055_5-15
786-0	ATR kinase inhibitor	VE-822	3.54654	2021018042_6-19
786-0	JAK inhibitor, FLT3 inhibitor	Pacritinib (SB1518)	3.54118	2021018062_6-7; 2021018067_11-13
786-0	topoisomerase inhibitor	Epirubicin HCl	3.53753	2021018055_14-3
786-0	tubulin polymerization inhibitor	Docetaxel	3.53716	2021018055_13-13
786-0	MEK inhibitor	Trametinib (GSK1120212)	3.52093	2021018057_2-21
786-0	CDK inhibitor	PHA-793887	3.51999	2021018043_7-12
786-0	PI3K inhibitor, mTOR inhibitor	LY3023414	3.51755	2021018062_4-15
786-0	thymidylate synthase inhibitor	TAS-102	3.51321	2021018062_4-19
786-0	exportin antagonist	KPT-185	3.50702	2021018042_14-21
786-0	JAK inhibitor	AZ 960	3.50494	2021018067_7-15
786-0	AKT inhibitor	MK-2206 2HCl	3.50377	2021018055_13-9
786-0	HSP antagonist	AT13387	3.49997	2021018055_9-15
786-0	topoisomerase inhibitor	Amsacrine hydrochloride	3.4953	2021018061_2-5
786-0	MEK inhibitor	TAK-733	3.48287	2021018043_16-7
786-0	antimalarial agent	Hydroxychloroquine Sulfate	3.48263	2021018064_16-13
786-0	HDAC inhibitor	Entinostat (MS-275)	3.46542	2021018055_3-9; 2021018067_13-3
786-0	PLK inhibitor	BI 2536	3.46256	2021018038_13-21; 2021018044_3-21; 2021018045_3-21; 2021018068_3-21; 2021018069_3-21
786-0	PI3K inhibitor	CUDC-907	3.46241	2021018057_15-4; 2021018067_3-19
786-0	tubulin polymerization inhibitor	Combretastatin A4	3.46146	2021018062_1-15
786-0	EGFR inhibitor	Dacomitinib (PF299804. PF299)	3.45813	2021018057_14-21
786-0	EGFR inhibitor	CUDC-101	3.45613	2021018067_9-9
786-0	topoisomerase inhibitor	Amonafide	3.45245	2021018055_2-21
786-0	glycogen synthase kinase inhibitor	AZD1080	3.44616	2021018042_12-4
786-0	HDAC inhibitor	Vorinostat (SAHA. MK0683)	3.44354	2021018055_1-9; 2021018067_9-3
786-0	HDAC inhibitor	Panobinostat	3.44242	2021018055_1-7; 2021018067_5-3
786-0	bromodomain inhibitor	(+)-JQ1	3.44008	2021018067_11-6
786-0	PLK inhibitor	GSK461364	3.43723	2021018040_11-13
786-0	DNA synthesis inhibitor, RNA synthesis inhibitor	Cyclocytidine HCl	3.43456	2021018039_16-4
786-0	protein synthesis inhibitor	Harringtonine	3.41543	2021018062_11-10
786-0	src inhibitor, PDGFR tyrosine kinase receptor inhibitor, Bcr-Abl kinase inhibitor, tyrosine kinase inhibitor, ephrin inhibitor, KIT inhibitor	Dasatinib Monohydrate	3.41454	2021018062_15-13
786-0	DNA protein kinase inhibitor, PI3K inhibitor	PIK-75	3.41393	2021018038_9-20
786-0	HDAC inhibitor	Oxamflatin	3.38863	2021018044_9-9; 2021018045_9-9; 2021018068_9-9; 2021018069_9-9
786-0	CHK inhibitor	AZD7762	3.37898	2021018039_13-7
786-0	ATPase inhibitor	Omeprazole	3.37441	2021018055_13-4
786-0	topoisomerase inhibitor	Topotecan	3.37252	2021018055_8-5; 2021018062_5-14
786-0	DNA inhibitor	Oxaliplatin	3.36882	2021018066_1-3
786-0	CDK inhibitor	AT7519 HCl	3.36552	2021018055_3-20; 2021018062_13-15
786-0	HDAC inhibitor	Tucidinostat (Chidamide)	3.36175	2021018062_2-21
786-0	DNA synthesis inhibitor	Bleomycin sulfate	3.36093	2021018055_6-3
786-0	Aurora kinase inhibitor	Hesperadin	3.35534	2021018067_3-13
786-0	IGF-1 inhibitor	Picropodophyllin (PPP)	3.35397	2021018062_3-11
786-0	autophagy inducer	STF-62247	3.3526	2021018038_3-9
786-0	CDK inhibitor	Dinaciclib (SCH727965)	3.34913	2021018057_7-6
786-0	bromodomain inhibitor	Bromosporine	3.34163	2021018067_9-8
786-0	ephrin inhibitor	NVP-BHG712	3.33337	2021018040_5-15
786-0	HDAC inhibitor	M344	3.32767	2021018067_7-19
786-0	topoisomerase inhibitor	Voreloxin (SNS-595) hydrochloride	3.31894	2021018065_5-19
786-0	NFkB pathway inhibitor	(-)-Parthenolide	3.29013	2021018056_8-20
786-0	PI3K inhibitor, mTOR inhibitor	PF-05212384 (PKI-587)	3.28559	2021018065_11-11
786-0	PI3K inhibitor	Nemiralisib (GSK2269557)	3.28497	2021018062_7-21
786-0	WEE1 kinase inhibitor	MK-1775	3.28269	2021018039_1-7
786-0	FLT3 inhibitor	Quizartinib (AC220)	3.28119	2021018055_7-20
786-0	STAT inhibitor	WP1066	3.26536	2021018057_9-8; 2021018067_13-19
786-0	VEGFR inhibitor, PDGFR tyrosine kinase receptor inhibitor	Anlotinib (AL3818) dihydrochloride	3.26412	2021018062_5-6
786-0	ribonucleotide reductase inhibitor	Clofarabine	3.26184	2021018055_8-3
786-0	HSP inhibitor	TAS-116	3.2593	2021018063_2-5
786-0	microtubule inhibitor, tubulin polymerization inhibitor	Vinblastine sulfate	3.25408	2021018059_4-19
786-0	JAK inhibitor	Gandotinib (LY2784544)	3.24967	2021018056_15-22; 2021018067_3-15
786-0	HDAC inhibitor	AR-42	3.24836	2021018067_13-15
786-0	HIV integrase inhibitor	BMS-707035	3.24476	2021018043_15-10
786-0	DNA dependent protein kinase inhibitor	NU7441 (KU-57788)	3.23535	2021018041_7-7
786-0	Ras GTPase inhibitor	EHop-016	3.23169	2021018042_8-20
786-0	kinase inhibitor	CCT245737	3.22381	2021018062_4-13
786-0	src inhibitor	Saracatinib (AZD0530)	3.21795	2021018055_5-3
786-0	estrogen receptor agonist	4-Hydroxytamoxifen	3.21387	2021018062_9-17
786-0	tubulin polymerization inhibitor, src inhibitor	KX2-391	3.21347	2021018057_10-21
786-0	glycogen synthase kinase inhibitor	AZD2858	3.21245	2021018042_4-14
786-0	BCL inhibitor	TW-37	3.21081	2021018038_5-4
786-0	thymidylate synthase inhibitor	Cytarabine hydrochloride	3.20698	2021018061_11-19
786-0	mTOR inhibitor	CC-223	3.19736	2021018062_13-19
786-0	DNA inhibitor	Nedaplatin	3.19229	2021018064_5-9
786-0	histamine receptor agonist	Amodiaquine dihydrochloride dihydrate	3.1898	2021018059_1-14
786-0	tubulin polymerization inhibitor	Vinorelbine Tartrate	3.18907	2021018059_5-17
786-0	HDAC inhibitor	Scriptaid	3.18704	2021018067_9-10
786-0	CDK inhibitor	G1T38	3.18633	2021018065_12-3
786-0	tubulin polymerization inhibitor	Plinabulin (NPI-2358)	3.1839	2021018055_3-17
786-0	FGFR inhibitor, VEGFR inhibitor	PD173074	3.18367	2021018038_8-9
786-0	HDAC inhibitor	Mocetinostat (MGCD0103)	3.18108	2021018055_5-13; 2021018067_3-7
786-0	p53 activator	APR-246 (PRIMA-1MET)	3.17482	2021018062_1-13
786-0	AKT inhibitor	Triciribine	3.17455	2021018055_15-11
786-0	chloride channel antagonist	Moxidectin	3.17176	2021018058_7-15
786-0	FGFR antagonist	LY2874455	3.16744	2021018061_4-16
786-0	FLT3 inhibitor, Abl kinase inhibitor, Aurora kinase inhibitor	KW-2449	3.16342	2021018067_13-13
786-0	nucleoside reverse transcriptase inhibitor	Tenofovir Disoproxil Fumarate	3.15776	2021018055_13-6
786-0	focal adhesion kinase inhibitor	PF-573228	3.15733	2021018039_6-10
786-0	src inhibitor, PDGFR tyrosine kinase receptor inhibitor, Bcr-Abl kinase inhibitor, tyrosine kinase inhibitor, ephrin inhibitor, KIT inhibitor	Dasatinib	3.14583	2021018055_5-5
786-0	glucocorticoid receptor agonist	Budesonide	3.14392	2021018055_14-11
786-0	thymidylate synthase inhibitor	Mitomycin C	3.14392	2021018062_10-9
786-0	tubulin polymerization inhibitor	Monomethyl auristatin E (MMAE)	3.1284	2021018062_15-11
786-0	microtubule inhibitor	Colchicine	3.12286	2021018056_6-12
786-0	rho associated kinase inhibitor	Y-27632 2HCl	3.11527	2021018038_3-11
786-0	tubulin polymerization inhibitor	Vincristine	3.11507	2021018055_2-7
786-0	VEGFR inhibitor, PDGFR tyrosine kinase receptor inhibitor	Axitinib	3.11191	2021018055_3-3
786-0	CDK inhibitor	Flavopiridol HCl	3.10383	2021018057_4-21
786-0	HSP inhibitor	XL888	3.09934	2021018042_10-21
786-0	MEK inhibitor	PD0325901	3.09882	2021018055_7-7
786-0	Aurora kinase inhibitor	TAK-901	3.09773	2021018067_9-17
786-0	CDK inhibitor	Flavopiridol (Alvocidib)	3.08952	2021018055_6-5
786-0	ribonucleotide reductase inhibitor	Cytarabine	3.07787	2021018064_15-7
786-0	CDC inhibitor	PHA-767491	3.07588	2021018041_13-21
786-0	tubulin polymerization inhibitor	Paclitaxel	3.06708	2021018055_15-13
786-0	HSP inhibitor	SNX2112	3.06003	2021018041_9-7; 2021018044_3-12; 2021018045_3-12; 2021018068_3-12; 2021018069_3-12
786-0	Aurora kinase inhibitor	AMG-900	3.05672	2021018067_11-17
786-0	AKT inhibitor	GSK690693	3.05361	2021018043_5-6
786-0	JAK inhibitor, Aurora kinase inhibitor	AT9283	3.04539	2021018067_11-7
786-0	AXL kinase inhibitor	TP-0903	3.04286	2021018065_11-19
786-0	NAMPT inhibitor	STF-118804	3.0401	2021018042_4-20
786-0	aromatase inhibitor	Letrozole	3.03653	2021018055_12-5
786-0	AKT inhibitor	Uprosertib (GSK2141795)	3.03567	2021018062_3-5
786-0	anticancer agent	COTI-2	3.02931	2021018062_8-21
786-0	mTOR inhibitor	Temsirolimus (CCI-779. NSC 683864)	3.02521	2021018055_15-7
786-0	tubulin polymerization inhibitor	Mebendazole	3.02409	2021018059_15-16
786-0	HMGCR inhibitor	Fluvastatin Sodium	3.01789	2021018056_12-9
786-0	HSP inhibitor	BIIB021	3.01665	2021018038_7-14
786-0	sodium channel blocker	Benzethonium Chloride	3.01614	2021018058_2-18
786-0	microtubule stabilizing agent	Epothilone A	3.0117	2021018038_2-15
786-0	topoisomerase inhibitor	Irinotecan HCl Trihydrate	3.00518	2021018056_14-4
786-0	protein tyrosine kinase inhibitor, tyrosine kinase inhibitor	Tyrphostin 9	2.9957	2021018041_12-5
786-0	Aurora kinase inhibitor	MK-8745	2.98649	2021018042_8-15
786-0	PKC inhibitor	LXS-196	2.97881	2021018063_8-3
786-0	notch signaling inhibitor	FLI-06	2.97719	2021018043_7-3
786-0	membrane integrity inhibitor	Chlorhexidine?2HCl	2.97685	2021018057_8-4
786-0	reducing agent	Amifostine	2.97579	2021018064_4-13
786-0	protein tyrosine kinase inhibitor	TAE226 (NVP-TAE226)	2.97045	2021018041_7-16
786-0	insulin growth factor receptor inhibitor, ALK tyrosine kinase receptor inhibitor	AZD3463	2.96916	2021018042_10-19
786-0	EGFR inhibitor	WZ8040	2.96488	2021018038_13-14
786-0	HSP inhibitor	AUY922	2.96468	2021018038_13-13; 2021018044_3-8; 2021018045_3-8; 2021018068_3-8; 2021018069_3-8
786-0	STAT inhibitor	Napabucasin	2.95957	2021018062_10-3
786-0	tubulin polymerization inhibitor	Nocodazole	2.95813	2021018041_15-6; 2021018044_3-6; 2021018045_3-6; 2021018068_3-6; 2021018069_3-6
786-0	PI3K inhibitor	Bimiralisib (PQR309)	2.95158	2021018062_9-6
786-0	histamine receptor antagonist	Azacyclonol	2.95088	2021018041_2-18
786-0	bromodomain inhibitor	OTX015	2.94864	2021018062_5-3; 2021018067_13-10
786-0	HSP inhibitor	NMS-E973	2.94748	2021018042_16-16
786-0	AKT inhibitor	AT7867	2.94721	2021018039_15-11
786-0	pyruvate dehydrogenase kinase inhibitor	BX-912	2.94464	2021018038_2-11
786-0	HSP inhibitor	VER-49009	2.93991	2021018043_15-5
786-0	DNA inhibitor	Mechlorethamine HCl	2.93785	2021018059_9-13
786-0	histamine receptor agonist	Amodiaquine hydrochloride	2.93601	2021018061_11-7
786-0	PLK inhibitor	HMN-214	2.93462	2021018055_3-16
786-0	Bcr-Abl kinase inhibitor	Berbamine	2.93357	2021018057_4-22; 2021018062_15-10
786-0	bacterial cell wall synthesis inhibitor	Piroctone Olamine	2.93301	2021018060_1-12
786-0	RNA polymerase inhibitor	CX-5461	2.93119	2021018065_15-21
786-0	selective estrogen receptor modulator (SERM)	Lasofoxifene Tartrate	2.92774	2021018063_8-7
786-0	FLT3 inhibitor	Gilteritinib (ASP2215)	2.92649	2021018062_5-13
786-0	MEK inhibitor	Cobimetinib (GDC-0973. RG7420)	2.92036	2021018062_16-5
786-0	AKT inhibitor, TRAIL modulator, MAP kinase inhibitor	TIC10	2.92001	2021018062_2-3
786-0	CDK inhibitor	P276-00	2.91622	2021018043_13-19
786-0	DNA inhibitor, DNA alkylating agent	Melphalan	2.91073	2021018062_6-13
786-0	MEK inhibitor	Refametinib (RDEA119. Bay 86-9766)	2.90753	2021018055_5-11
786-0	HDAC inhibitor	PCI-24781 (Abexinostat)	2.89722	2021018055_7-11; 2021018067_5-5
786-0	SIRT inhibitor	Tenovin-6	2.8968	2021018042_12-5
786-0	retinoid receptor agonist, apoptosis stimulant	Fenretinide	2.89673	2021018060_7-14
786-0	MEK inhibitor	AZD8330	2.89031	2021018040_5-7
786-0	TIE tyrosine kinase inhibitor, VEGFR inhibitor, Bcr-Abl kinase inhibitor	DCC-2036 (Rebastinib)	2.88715	2021018057_8-19
786-0	DNA directed DNA polymerase inhibitor, thymidylate synthase inhibitor	Trifluridine	2.8863	2021018056_7-13
786-0	survival motor neuron protein modulator	Branaplam (LMI070)	2.88269	2021018065_8-3
786-0	HSP inhibitor	Geldanamycin	2.873	2021018041_9-17; 2021018044_3-11; 2021018045_3-11; 2021018068_3-11; 2021018069_3-11
786-0	beta-catenin inhibitor	ICG-001	2.86684	2021018041_5-9
786-0	KIT inhibitor	Ripretinib (DCC-2618)	2.86259	2021018062_15-6
786-0	Aurora kinase inhibitor	CYC116	2.86211	2021018067_5-9
786-0	BET inhibitor	INCB054329ÔºàINCB-054329.INCB-54329Ôºâ	2.85372	2021018063_9-15
786-0	Aurora kinase inhibitor	Alisertib (MLN8237)	2.85119	2021018067_9-7
786-0	HSP inhibitor	17-AAG	2.84991	2021018038_13-6; 2021018044_3-9; 2021018045_3-9; 2021018068_3-9; 2021018069_3-9
786-0	PI3K inhibitor	GDC-0941	2.84985	2021018038_5-13
786-0	insulin growth factor receptor inhibitor	NVP-ADW742	2.84294	2021018038_7-17
786-0	cell cycle inhibitor, PLK inhibitor	Rigosertib (ON-01910)	2.83691	2021018055_16-19
786-0	JAK inhibitor	Momelotinib (CYT387)	2.83473	2021018056_16-4; 2021018067_9-15
786-0	dopamine receptor antagonist	Thioridazine hydrochloride	2.83155	2021018061_7-17
786-0	Aurora kinase inhibitor	MLN8054	2.83076	2021018067_13-5
786-0	HDAC inhibitor	Pracinostat (SB939)	2.81582	2021018055_15-18; 2021018067_15-11
786-0	lysophosphatidic acid receptor antagonist	Ki16425	2.81443	2021018038_2-17
786-0	dopamine receptor antagonist	Thiothixene	2.81143	2021018062_1-22
786-0	FGFR inhibitor, PDGFR tyrosine kinase receptor inhibitor, VEGFR inhibitor, EGFR inhibitor, FLT3 inhibitor	Dovitinib (TKI-258) Dilactic Acid	2.80746	2021018038_13-3; 2021018041_5-6
786-0	DNA polymerase inhibitor	Adefovir Dipivoxil	2.80714	2021018056_7-3
786-0	interferon inducer	Tilorone dihydrochloride	2.80301	2021018060_10-7
786-0	AKT inhibitor	AZD5363	2.79292	2021018062_8-5
786-0	MDM inhibitor	RITA (NSC 652287)	2.79121	2021018041_11-8
786-0	mTOR inhibitor, PI3K inhibitor	GDC-0084	2.78927	2021018062_12-9
786-0	tau aggregation inhibitor, nitric oxide production inhibitor	TRx0237 (LMTX) mesylate	2.78899	2021018062_7-13
786-0	CDK inhibitor	R547	2.78896	2021018041_11-13
786-0	angiotensin receptor antagonist	Olmesartan Medoxomil	2.78156	2021018055_12-4
786-0	HDAC inhibitor	Quisinostat (JNJ-26481585)	2.77884	2021018055_9-11; 2021018067_9-5
786-0	HSP inhibitor	17-DMAG	2.76414	2021018038_15-6; 2021018044_3-10; 2021018045_3-10; 2021018068_3-10; 2021018069_3-10
786-0	DNA alkylating agent, DNA inhibitor	Carboplatin	2.75571	2021018064_9-3
786-0	WEE1 kinase inhibitor	Adavosertib ÔºàMK-1775Ôºâ	2.75345	2021018055_5-20
786-0	PLK inhibitor	NMS-P937 (NMS1286937)	2.75293	2021018061_4-22
786-0	focal adhesion kinase inhibitor	PF-00562271	2.74932	2021018041_5-11
786-0	methionine aminopeptidase inhibitor	Fumagillin	2.7476	2021018062_3-15
786-0	tubulin polymerization inhibitor	Flubendazole	2.74467	2021018065_3-7
786-0	DNA polymerase inhibitor	Cephalomannine	2.74396	2021018040_4-11
786-0	Aurora kinase inhibitor	Barasertib (AZD1152-HQPA)	2.74259	2021018067_15-7
786-0	mTOR inhibitor	Ridaforolimus (Deforolimus. MK-8669)	2.7398	2021018055_7-5
786-0	mTOR inhibitor	Rapamycin (Sirolimus)	2.73968	2021018055_9-7
786-0	membrane integrity inhibitor	Ciclopirox	2.73869	2021018057_3-18; 2021018057_16-3
786-0	topoisomerase inhibitor	Teniposide	2.73516	2021018056_15-13
786-0	Bruton's tyrosine kinase (BTK) inhibitor	Spebrutinib (CC-292. AVL-292)	2.73358	2021018061_2-20
786-0	tubulin polymerization inhibitor	ABT-751 (E7010)	2.73112	2021018055_13-15
786-0	mTOR inhibitor	Deforolimus	2.72985	2021018044_3-14; 2021018045_3-14; 2021018068_3-14; 2021018069_3-14
786-0	vitamin D receptor agonist	Doxercalciferol	2.72504	2021018055_9-14
786-0	DNA intercalating agent	Ethacridine lactate monohydrate	2.72333	2021018059_7-3
786-0	cathepsin inhibitor	Nitroxoline	2.71445	2021018059_5-14
786-0	Aurora kinase inhibitor	ZM 447439	2.71303	2021018067_15-5
786-0	DNA directed DNA polymerase inhibitor	Idoxuridine	2.7102	2021018056_8-5
786-0	VEGFR inhibitor, FLT3 inhibitor, Aurora kinase inhibitor	ENMD-2076 L-(+)-Tartaric acid	2.70016	2021018055_7-17; 2021018056_8-21; 2021018067_7-9
786-0	PKC inhibitor	Ro 31-8220 Mesylate	2.69951	2021018042_10-10
786-0	membrane integrity inhibitor	Chlorhexidine diacetate	2.68889	2021018061_4-12
786-0	HMGCR inhibitor	Atorvastatin Calcium	2.68472	2021018056_3-12
786-0	HDAC inhibitor	Givinostat (ITF2357)	2.68382	2021018056_9-22; 2021018067_15-13
786-0	vitamin D receptor agonist	Alfacalcidol	2.68152	2021018055_11-14
786-0	serotonin receptor agonist, serotonin receptor antagonist	Vortioxetine	2.67763	2021018061_5-9; 2021018062_10-5
786-0	CDK inhibitor, MCL1 inhibitor, cell cycle inhibitor	SNS-032 (BMS-387032)	2.67487	2021018038_5-8
786-0	JAK inhibitor, Bcr-Abl kinase inhibitor, FLT3 inhibitor, Aurora kinase inhibitor	VX-680 (Tozasertib. MK-0457)	2.67344	2021018067_11-3
786-0	TRPV agonist, ATPase inhibitor	Evodiamine	2.67221	2021018062_8-14
786-0	SYK inhibitor	Fostamatinib (R788)	2.66673	2021018057_6-19
786-0	HDAC inhibitor	Resminostat	2.66526	2021018057_8-21; 2021018067_7-17
786-0	RAF inhibitor	ZM 336372	2.66509	2021018041_3-19
786-0	mTOR inhibitor	Torin 1	2.66258	2021018041_3-18
786-0	tubulin polymerization inhibitor	Oxibendazole	2.66057	2021018065_5-7
786-0	dehydrogenase inhibitor, inositol monophosphatase inhibitor	Mycophenolic acid	2.64815	2021018057_5-17
786-0	integrin antagonist	Cyclo (-RGDfK)	2.6282	2021018062_11-17
786-0	bromodomain inhibitor	I-BET151 (GSK1210151A)	2.62402	2021018067_9-19
786-0	GABA receptor modulator	Etomidate	2.62367	2021018055_16-15
786-0	MDM inhibitor	JNJ-26854165 (Serdemetan)	2.6112	2021018038_1-14
786-0	RAF inhibitor	TAK-632	2.60971	2021018042_6-18
786-0	HDAC inhibitor	LAQ824 (Dacinostat)	2.60929	2021018067_7-5
786-0	proteasome inhibitor	Aclacinomycin	2.60876	2021018044_9-13; 2021018045_9-13; 2021018068_9-13; 2021018069_9-13
786-0	tubulin polymerization inhibitor	Fenbendazole	2.60588	2021018057_13-13
786-0	HMGCR inhibitor	Mevastatin	2.59819	2021018059_15-7
786-0	KIT inhibitor, src inhibitor, PDGFR tyrosine kinase receptor inhibitor	Masitinib (AB1010)	2.59811	2021018055_9-9
786-0	anthelmintic agent, tubulin polymerization inhibitor	Albendazole	2.59769	2021018055_2-12
786-0	CDK inhibitor	AZD5438	2.59713	2021018041_5-3
786-0	vitamin analog	Vitamin D2	2.59152	2021018058_13-14
786-0	integrin antagonist	Cyclo(RGDyK)	2.59049	2021018062_15-17
786-0	other antibiotic	Chlorquinaldol	2.58959	2021018059_3-3
786-0	Aurora kinase inhibitor	MK-5108 (VX-689)	2.58912	2021018067_5-19
786-0	dehydrogenase inhibitor, inositol monophosphatase inhibitor	Mycophenolate Mofetil	2.58667	2021018055_1-18
786-0	ribonucleotide reductase inhibitor	Gemcitabine	2.58502	2021018055_16-22; 2021018064_7-3
786-0	ALK tyrosine kinase receptor inhibitor, EGFR inhibitor	AP26113	2.58292	2021018042_6-9
786-0	bromodomain inhibitor	SGC-CBP30	2.5797	2021018067_13-8
786-0	ribonucleotide reductase inhibitor, adenosine deaminase inhibitor	Cladribine	2.57716	2021018055_13-19
786-0	tubulin polymerization inhibitor	Epothilone B	2.57562	2021018043_13-10; 2021018044_4-5; 2021018045_4-5; 2021018068_4-5; 2021018069_4-5
786-0	JAK inhibitor, SYK inhibitor	Cerdulatinib (PRT062070. PRT2070)	2.57261	2021018062_5-9
786-0	hepatocyte growth factor receptor inhibitor, tyrosine kinase inhibitor	SU11274	2.57004	2021018038_13-15
786-0	PDGFR tyrosine kinase receptor inhibitor	CP-673451	2.56876	2021018039_3-9
786-0	nitric oxide production inhibitor, guanylyl cyclase inhibitor	Methylene Blue	2.56642	2021018059_7-4
786-0	Aurora kinase inhibitor	GSK1070916	2.56235	2021018057_3-4; 2021018067_15-17
786-0	PI3K inhibitor	ZSTK474	2.56086	2021018038_3-15
786-0	DYRK inhibitor	AZ191	2.55449	2021018042_4-22
786-0	PI3K inhibitor	Buparlisib (BKM120. NVP-BKM120)	2.54733	2021018056_2-8
786-0	spleen associated tyrosine kinase inhibitor	TAK-659	2.54433	2021018064_9-14
786-0	Aurora kinase inhibitor	PHA-680632	2.54407	2021018067_11-11
786-0	ALK tyrosine kinase receptor inhibitor	TAE684 (NVP-TAE684)	2.54208	2021018038_11-21
786-0	cyclooxygenase inhibitor	Benzalkonium chloride	2.54038	2021018061_16-3
786-0	FGFR inhibitor	ODM-203	2.53466	2021018063_6-11
786-0	fibroblast growth factor inhibitor	CH5183284 (Debio-1347)	2.53374	2021018062_1-11
786-0	insulin growth factor receptor inhibitor	GSK1838705A	2.53136	2021018041_3-17
786-0	purinergic receptor antagonist	Clopidogrel	2.52974	2021018055_13-8
786-0	serotonin reuptake inhibitor	Vilazodone HCl	2.52825	2021018059_5-15; 2021018061_11-12
786-0	calcium channel blocker	Nisoldipine	2.52719	2021018056_3-9
786-0	rho associated kinase inhibitor	KD025 (SLx-2119)	2.52586	2021018062_5-21
786-0	dopamine receptor antagonist	Trifluoperazine 2HCl	2.52457	2021018057_2-20; 2021018063_5-19
786-0	cytochrome P450 inhibitor	Thiotepa	2.52205	2021018056_1-13
786-0	ATR kinase inhibitor	AZD6738	2.52148	2021018062_11-11
786-0	CHK inhibitor	LY2603618	2.51916	2021018041_15-3
786-0	IGF-1 inhibitor	BMS-754807	2.51573	2021018038_9-4
786-0	SYK inhibitor	Entospletinib (GS-9973)	2.50994	2021018062_9-5
786-0	adrenergic receptor antagonist	Carvedilol Phosphate	2.50066	2021018061_2-15
786-0	mTOR inhibitor	XL388	2.49263	2021018042_16-11
786-0	AKT inhibitor	Ipatasertib (GDC-0068)	2.48448	2021018057_1-10
786-0	bacterial cell wall synthesis inhibitor	Rotenone (Barbasco)	2.47968	2021018056_16-20
786-0	MEK inhibitor	PD184352 (CI-1040)	2.47843	2021018038_1-5
786-0	hypoxia inducible factor inhibitor	2-Methoxyestradiol (2-MeOE2)	2.46533	2021018055_10-5; 2021018067_15-9
786-0	selective serotonin reuptake inhibitor (SSRI)	Sertraline HCl	2.45994	2021018058_13-18
786-0	chelating agent	Deferoxamine mesylate	2.45414	2021018061_12-21
786-0	mTOR inhibitor	Everolimus (RAD001)	2.45017	2021018055_3-13
786-0	ATPase inhibitor	Saikosaponin D	2.4455	2021018060_10-22
786-0	thymidylate synthase inhibitor	Carmofur	2.44092	2021018055_2-13
786-0	EGFR inhibitor	WZ3146	2.42297	2021018038_13-12
786-0	KIT inhibitor, VEGFR inhibitor, PDGFR tyrosine kinase receptor inhibitor	Pazopanib HCl (GW786034 HCl)	2.4177	2021018055_5-7
786-0	MAP kinase inhibitor	Ulixertinib (BVD-523. VRT752271)	2.41746	2021018062_3-19
786-0	PARP inhibitor	Niraparib (MK-4827) tosylate	2.41134	2021018057_5-4; 2021018062_1-9
786-0	tumor necrosis factor production inhibitor	Andrographolide	2.41035	2021018056_12-8
786-0	growth factor receptor inhibitor, CDK inhibitor	Milciclib (PHA-848125)	2.40424	2021018057_7-4
786-0	protein tyrosine kinase inhibitor, src inhibitor	PP1	2.40013	2021018042_4-15
786-0	coagulation factor inhibitor	Apixaban	2.39917	2021018055_6-4
786-0	thrombopoietin receptor agonist	Eltrombopag	2.39862	2021018059_16-17
786-0	MEK inhibitor	Pimasertib (AS-703026)	2.39224	2021018038_4-22
786-0	Pim kinase inhibitor	SGI-1776 free base	2.38965	2021018067_5-15
786-0	PI3K inhibitor	GSK2636771	2.38551	2021018062_2-5
786-0	selective estrogen receptor modulator (SERM), estrogen receptor antagonist	Raloxifene	2.37339	2021018055_2-5; 2021018061_9-8
786-0	contraceptive agent	Norethisterone Enanthate	2.36803	2021018063_3-21
786-0	SYK inhibitor	R406 (free base)	2.36104	2021018055_9-20
786-0	melanin inhibitor	Monobenzone	2.35851	2021018055_4-14
786-0	PI3K inhibitor	Duvelisib (IPI-145. INK1197)	2.35616	2021018061_16-14
786-0	exportin antagonist	KPT-330	2.35525	2021018061_2-22
786-0	IKK inhibitor	BX-795	2.35491	2021018038_16-9
786-0	CDK inhibitor	LEE011	2.35379	2021018062_13-3
786-0	rho associated kinase inhibitor	GSK429286A	2.34915	2021018038_2-22
786-0	non-nucleoside reverse transcriptase inhibitor	Dapivirine (TMC120)	2.34372	2021018057_11-14
786-0	VEGFR inhibitor, EGFR inhibitor	AEE788 (NVP-AEE788)	2.34358	2021018043_5-12
786-0	BCL inhibitor, MCL1 inhibitor	Gossypol	2.33809	2021018040_15-10
786-0	Abl kinase inhibitor, Bcr-Abl kinase inhibitor	Nilotinib (AMN-107)	2.33394	2021018055_3-7
786-0	mTOR inhibitor	OSI-027	2.32934	2021018041_11-3
786-0	retinoid receptor agonist	Bexarotene	2.32641	2021018056_15-14
786-0	angiogenesis inhibitor	DMXAA (Vadimezan)	2.32539	2021018039_5-9
786-0	serotonin receptor antagonist	SB271046	2.31094	2021018041_1-22
786-0	JAK inhibitor	Peficitinib (ASP015K. JNJ-54781532)	2.2986	2021018062_9-9
786-0	chelating agent	Deferasirox	2.28984	2021018055_12-22
786-0	EGFR inhibitor	Pelitinib (EKB-569)	2.28928	2021018038_8-8
786-0	serotonin receptor antagonist	Mianserin HCl	2.28879	2021018055_5-4
786-0	rho associated kinase inhibitor	Ripasudil (K-115) hydrochloride dihydrate	2.2849	2021018062_12-3
786-0	histone lysine methyltransferase inhibitor	3-Deazaneplanocin A (DZNeP)	2.28066	2021018067_15-6
786-0	adrenergic receptor antagonist	Silodosin	2.28001	2021018055_12-6
786-0	hedgehog pathway inhibitor	Glasdegib (PF-04449913)	2.27922	2021018061_10-18
786-0	Abl kinase inhibitor, Bcr-Abl kinase inhibitor	Nilotinib hydrochloride	2.27771	2021018060_5-10
786-0	mTOR inhibitor	Zotarolimus(ABT-578)	2.27321	2021018061_14-16
786-0	DNA replication inhibitor, STAT inhibitor	Niclosamide	2.26682	2021018062_16-14
786-0	glutaminase inhibitor	CB-839	2.266	2021018062_11-9
786-0	DNA synthesis inhibitor	Dithranol	2.26479	2021018059_3-14
786-0	EGFR inhibitor	Neratinib (HKI-272)	2.26374	2021018065_3-9
786-0	antispasmodic	Alibendol	2.25984	2021018039_6-21
786-0	farnesyltransferase inhibitor	LB42708	2.25617	2021018043_3-7
786-0	PDGFR tyrosine kinase receptor inhibitor, dihydroorotate dehydrogenase inhibitor	Leflunomide	2.25486	2021018055_6-7
786-0	integrin antagonist	Cilengitide	2.25272	2021018042_2-17
786-0	HDAC inhibitor	4SC-202	2.24833	2021018062_3-7
786-0	caspase activator	PAC-1	2.24587	2021018041_9-21
786-0	glycogen synthase kinase inhibitor	BIO	2.24462	2021018042_6-10
786-0	farnesyltransferase inhibitor	Lonafarnib	2.2426	2021018057_11-8
786-0	MEK inhibitor	Selumetinib (AZD6244)	2.23189	2021018055_9-3
786-0	farnesyltransferase inhibitor	Tipifarnib	2.23063	2021018055_13-12
786-0	calcium channel blocker	Cilnidipine	2.22118	2021018055_6-13
786-0	bacterial cell wall synthesis inhibitor	Mefloquine HCl	2.22055	2021018059_14-17
786-0	cytochrome P450 inhibitor, SIRT activator	Resveratrol	2.22009	2021018055_7-6; 2021018067_5-11
786-0	FGFR inhibitor, VEGFR inhibitor	Brivanib (BMS-540215)	2.21839	2021018055_1-11
786-0	DNA inhibitor	Chloroambucil	2.21333	2021018059_15-19
786-0	FGFR inhibitor	TAS-120	2.21296	2021018063_14-5
786-0	VEGFR inhibitor, RET tyrosine kinase inhibitor	Cabozantinib (XL184. BMS-907351)	2.2081	2021018055_1-13
786-0	histamine receptor agonist	Amodiaquine	2.20427	2021018062_4-22
786-0	proteasome inhibitor	Epoxomycin	2.18781	2021018044_10-15; 2021018045_10-15; 2021018068_10-15; 2021018069_10-15
786-0	other antibiotic	Triclocarban	2.18216	2021018063_1-7
786-0	sodium channel blocker	Oxcarbazepine	2.18009	2021018055_1-6
786-0	CHK inhibitor	MK-8776 (SCH 900776)	2.18003	2021018041_5-21
786-0	PKC inhibitor	Sotrastaurin	2.17666	2021018057_3-8
786-0	fungal 1,3-beta-D-glucan synthase inhibitor	Caspofungin Acetate	2.1765	2021018064_7-19
786-0	adrenergic receptor antagonist	fluticasone furoate	2.17323	2021018063_3-13
786-0	HCV inhibitor	Elbasvir	2.16922	2021018061_4-7
786-0	TP53 activator, SIRT inhibitor	Tenovin-1	2.16261	2021018043_13-9
786-0	potassium channel activator	Hexachlorophene	2.15649	2021018059_9-20
786-0	histamine receptor antagonist	Mequitazine	2.14277	2021018063_5-5
786-0	FGFR inhibitor, PDGFR tyrosine kinase receptor inhibitor, VEGFR inhibitor, RET tyrosine kinase inhibitor, RAF inhibitor, KIT inhibitor	Regorafenib Monohydrate	2.14246	2021018060_8-17
786-0	HSP inhibitor	KW-2478	2.13939	2021018041_7-13
786-0	EGFR inhibitor	AST-1306	2.13549	2021018040_3-13
786-0	ribonucleotide reductase inhibitor	Fludarabine Phosphate	2.13497	2021018055_4-5
786-0	RAF inhibitor	LGX818	2.1348	2021018042_12-19
786-0	gamma secretase inhibitor	Avagacestat (BMS-708163)	2.13298	2021018038_6-9
786-0	KIT inhibitor, VEGFR inhibitor, PDGFR tyrosine kinase receptor inhibitor	Pazopanib	2.12934	2021018057_11-16
786-0	CDK inhibitor	Roscovitine (Seliciclib.CYC202)	2.12776	2021018055_1-15
786-0	dihydrofolate reductase inhibitor	Pemetrexed Disodium Hydrate	2.12411	2021018064_5-14
786-0	aryl hydrocarbon receptor agonist	Diosmetin	2.12152	2021018057_3-5
786-0	FGFR inhibitor, VEGFR inhibitor, KIT inhibitor, PDGFR tyrosine kinase receptor inhibitor	Lenvatinib (E7080)	2.11235	2021018055_11-15
786-0	FGFR inhibitor, VEGFR inhibitor	Brivanib Alaninate (BMS-582664)	2.11157	2021018055_9-13
786-0	CFTR channel potentiator	Ivacaftor (VX-770)	2.11007	2021018055_11-13
786-0	beta-secretase inhibitor	LY2811376	2.10728	2021018039_5-7
786-0	exportin antagonist	Eltanexor (KPT-8602)	2.09652	2021018062_16-15
786-0	glucocorticoid receptor agonist	Prednisone	2.09417	2021018055_6-8
786-0	JAK inhibitor	NVP-BSK805 2HCl	2.09397	2021018067_3-17
786-0	PDGFR tyrosine kinase receptor inhibitor, VEGFR inhibitor, RET tyrosine kinase inhibitor, RAF inhibitor, FLT3 inhibitor, KIT inhibitor	Sorafenib	2.07843	2021018055_11-7; 2021018062_7-3
786-0	opioid receptor antagonist	Chloroxine	2.0722	2021018056_1-21
786-0	angiotensin receptor antagonist	Candesartan	2.07057	2021018055_4-4
786-0	protein tyrosine kinase inhibitor, EGFR inhibitor	AC480 (BMS-599626)	2.06356	2021018038_11-11
786-0	HIV protease inhibitor	Lopinavir	2.06097	2021018055_1-4
786-0	BCL inhibitor	ABT-199 (GDC-0199)	2.06083	2021018062_2-7
786-0	bone morphogenic protein inhibitor	K02288	2.06012	2021018042_16-22
786-0	VEGFR inhibitor	Semaxanib (SU5416)	2.05308	2021018041_1-20
786-0	membrane integrity inhibitor	Chlorhexidine	2.05275	2021018060_16-14
786-0	dopamine receptor antagonist, serotonin receptor antagonist	Perospirone hydrochloride	2.05117	2021018060_9-15
786-0	dihydrofolate reductase inhibitor	Methotrexate disodium	2.05027	2021018064_12-21
786-0	cytochrome P450 inhibitor	Cobicistat (GS-9350)	2.0502	2021018057_3-14
786-0	glucocorticoid receptor agonist	Mometasone furoate	2.04637	2021018056_12-17
786-0	PI3K inhibitor	AZD8186	2.04111	2021018062_13-11
786-0	insulin secretagogue	Nateglinide	2.04009	2021018057_7-17
786-0	MEK inhibitor	Binimetinib (MEK162. ARRY-162. ARRY-438162)	2.03946	2021018061_8-14
786-0	JAK inhibitor	Ruxolitinib (INCB018424)	2.03417	2021018055_14-21; 2021018067_3-11
786-0	EGFR inhibitor	Gefitinib (ZD1839)	2.0321	2021018055_9-5
786-0	DNA inhibitor	Tirapazamine	2.03178	2021018063_2-9
786-0	HCV inhibitor	Tizoxanide	2.03148	2021018060_12-14
786-0	VEGFR inhibitor	Tivozanib (AV-951)	2.03068	2021018055_9-21
786-0	stearoyl-CoA desaturase inhibitor	PluriSIn #1 (NSC 14613)	2.02382	2021018043_1-21
786-0	PKA inhibitor	H 89 2HCl	2.02248	2021018039_9-15
786-0	cytochrome P450 inhibitor, imidazoline receptor ligand	Clotrimazole	2.01385	2021018055_16-4
786-0	AKT inhibitor	GDC-0068	2.01309	2021018041_3-14
786-0	histone lysine demethylase inhibitor	GSK J4 HCl	2.00044	2021018067_5-6
786-0	dopamine receptor antagonist, serotonin receptor antagonist	Ziprasidone HCl	1.99077	2021018055_9-12
786-0	EGFR inhibitor	Poziotinib (HM781-36B)	1.98198	2021018062_3-3
786-0	other antifungal	Sclareolide	1.98162	2021018040_1-22
786-0	bromodomain inhibitor	PFI-1 (PF-6405761)	1.98076	2021018067_13-9
786-0	EGFR inhibitor	TAK-285	1.98003	2021018041_1-10
786-0	dopamine receptor antagonist	Fluphenazine dihydrochloride	1.97905	2021018059_5-10
786-0	insulin secretagogue	Repaglinide	1.97883	2021018055_1-10
786-0	VEGFR inhibitor, RAF inhibitor	RAF265 (CHIR-265)	1.9784	2021018040_11-9
786-0	cathepsin inhibitor	Cathepsin Inhibitor 1	1.97296	2021018041_3-20
786-0	MEK inhibitor	PD318088	1.9707	2021018039_7-13
786-0	ATPase inhibitor	DBeQ	1.96857	2021018042_8-10
786-0	sphingosine 1 phosphate receptor agonist	Ozanimod (RPC1063)	1.96582	2021018062_9-21
786-0	DNA inhibitor, DNA alkylating agent	Carmustine	1.96552	2021018058_5-9
786-0	PKC inhibitor	Enzastaurin (LY317615)	1.96461	2021018055_5-9
786-0	bromodomain inhibitor	I-BET-762	1.96235	2021018061_8-20; 2021018067_5-8
786-0	sphingosine 1 phosphate receptor agonist	Ponesimod	1.96052	2021018062_2-13
786-0	JAK inhibitor	Ruxolitinib Phosphate	1.95953	2021018060_5-16
786-0	thymidylate synthase inhibitor	Raltitrexed	1.95938	2021018055_5-19
786-0	calcium channel blocker	Fendiline hydrochloride	1.9582	2021018060_7-20
786-0	AKT inhibitor	Perifosine (KRX-0401)	1.95127	2021018064_1-3
786-0	dopamine receptor antagonist	Perphenazine	1.94917	2021018059_14-16
786-0	TRPV agonist, DNA methyltransferase inhibitor, aldehyde dehydrogenase inhibitor	Disulfiram	1.94681	2021018055_8-18
786-0	protein synthesis stimulant	Malotilate	1.94422	2021018055_7-13
786-0	IGF-1 inhibitor	NVP-AEW541	1.94207	2021018038_7-7
786-0	3beta-hydroxy-delta5-steroid dehydrogenase inhibitor	Trilostane	1.94005	2021018055_3-8
786-0	nematocide	Selamectin	1.93824	2021018060_11-16
786-0	STAT inhibitor	Meisoindigo	1.93808	2021018060_8-6
786-0	calcium channel blocker	Manidipine 2HCl	1.93265	2021018057_11-15; 2021018057_13-15
786-0	non-nucleoside reverse transcriptase inhibitor	Etravirine (TMC125)	1.93089	2021018057_10-6
786-0	mTOR inhibitor	KU-0063794	1.93002	2021018038_4-3
786-0	smoothened receptor agonist	Purmorphamine	1.92972	2021018041_12-19
786-0	DNA methyltransferase inhibitor	Decitabine	1.92433	2021018055_15-19; 2021018067_11-9
786-0	rho associated kinase inhibitor	Thiazovivin	1.924	2021018038_12-18
786-0	HDAC inhibitor	Citarinostat (ACY-241)	1.92341	2021018062_12-17
786-0	gamma secretase inhibitor	DAPT (GSI-IX)	1.92162	2021018040_1-17
786-0	cannabinoid receptor antagonist	Rimonabant	1.92072	2021018057_5-18
786-0	glycogen synthase kinase inhibitor	SB216763	1.92015	2021018038_5-15
786-0	ribonucleotide reductase inhibitor	Cytidine	1.91687	2021018056_3-8
786-0	TIE tyrosine kinase inhibitor	Tie2 kinase inhibitor	1.91674	2021018039_5-15
786-0	vitamin D receptor agonist	Calcitriol	1.9131	2021018055_7-14
786-0	adrenergic receptor antagonist	Tamsulosin	1.91082	2021018055_9-10
786-0	calcium channel blocker	Lomerizine 2HCl	1.90862	2021018058_2-6
786-0	membrane permeability enhancer	Amphotericin B	1.90791	2021018055_12-10
786-0	cytochrome P450 inhibitor	Voriconazole	1.89981	2021018055_5-12
786-0	acetylcholine receptor antagonist	Eperisone hydrochloride	1.89884	2021018060_9-13
786-0	HCV inhibitor	Ombitasvir (ABT-267)	1.89717	2021018060_10-16
786-0	thrombin inhibitor	Dabigatran Etexilate	1.89597	2021018056_1-22
786-0	beta glucuronidase inhibitor	Baicalin	1.89185	2021018056_8-10
786-0	EGFR inhibitor	OSI-420	1.8833	2021018040_7-15
786-0	HIV protease inhibitor	Nelfinavir Mesylate	1.87563	2021018059_5-19
786-0	rho associated kinase inhibitor	Y-39983 HCl	1.87271	2021018062_3-21
786-0	DNA methyltransferase inhibitor	Azacitidine	1.8711	2021018056_9-13; 2021018067_7-13
786-0	HDAC inhibitor	Ricolinostat (ACY-1215)	1.87063	2021018062_16-3; 2021018067_5-12
786-0	acetylcholine receptor antagonist	Tolterodine tartrate	1.86782	2021018057_10-7
786-0	EGFR inhibitor	Nazartinib (EGF816. NVS-816)	1.86747	2021018062_7-17
786-0	phosphodiesterase inhibitor	Sildenafil Citrate	1.86671	2021018055_5-10
786-0	mucolytic agent	Eprazinone 2HCl	1.86507	2021018064_6-9
786-0	bacterial cell wall synthesis inhibitor	Bismuth Subcitrate Potassium	1.86328	2021018064_8-7
786-0	tachykinin antagonist	Fosaprepitant dimeglumine salt	1.86303	2021018057_9-20
786-0	glycogen synthase kinase inhibitor	CHIR-99021 (CT99021) HCl	1.86191	2021018041_14-11
786-0	cholesterol inhibitor	Acipimox	1.86127	2021018056_15-15
786-0	DNA synthesis inhibitor	Floxuridine	1.85748	2021018055_10-13
786-0	JAK inhibitor	Baricitinib (LY3009104. INCB028050)	1.85733	2021018057_5-12; 2021018067_7-21
786-0	VEGFR inhibitor	Cabozantinib malate (XL184)	1.85296	2021018058_13-8
786-0	HCV inhibitor, XIAP inhibitor	Embelin	1.85117	2021018063_7-15
786-0	KIT inhibitor, PDGFR tyrosine kinase receptor inhibitor, Bcr-Abl kinase inhibitor	Imatinib (STI571)	1.84964	2021018057_5-15
786-0	calcium channel blocker	Azelnidipine	1.84816	2021018057_7-22
786-0	gonadotropin releasing factor hormone receptor agonist	Leuprorelin Acetate	1.84802	2021018064_9-16
786-0	non-nucleoside reverse transcriptase inhibitor	Rilpivirine	1.84729	2021018061_16-22
786-0	IKK inhibitor	TPCA-1	1.84676	2021018041_15-16
786-0	acetylcholine receptor antagonist	Vecuronium Bromide	1.84547	2021018055_5-8
786-0	angiogenesis inhibitor	E7820	1.84493	2021018063_15-21
786-0	dopamine receptor antagonist	Prochlorperazine dimaleate salt	1.84476	2021018059_7-20
786-0	dopamine receptor agonist	Dopamine HCl	1.84355	2021018057_2-5
786-0	indoleamine 2,3-dioxygenase inhibitor	BMS-986205	1.84205	2021018062_7-4
786-0	p38 MAPK inhibitor	SB203580	1.84112	2021018038_7-15
786-0	BCL inhibitor, MCL1 inhibitor	AT101	1.83995	2021018056_12-14; 2021018057_7-10
786-0	serotonin receptor agonist	Rotundine	1.83905	2021018057_5-9
786-0	bacterial 50S ribosomal subunit inhibitor	Linezolid	1.83442	2021018055_9-8
786-0	DNA polymerase inhibitor	Foscarnet Sodium	1.83375	2021018064_9-20
786-0	dopamine receptor antagonist, serotonin receptor antagonist	Iloperidone	1.83286	2021018055_1-16
786-0	oxytocin receptor agonist	Oxytocin (Syntocinon)	1.83254	2021018064_5-18
786-0	acetylcholinesterase inhibitor	Carbaryl	1.8316	2021018060_8-20
786-0	estrogen receptor antagonist	Fulvestrant	1.83121	2021018055_3-19
786-0	ALK tyrosine kinase receptor inhibitor	SB505124	1.83086	2021018040_5-13
786-0	Pim kinase inhibitor	SMI-4a	1.82993	2021018067_9-12
786-0	HDAC inhibitor	PCI-34051	1.8297	2021018067_9-13
786-0	calcium sensitizer	Levosimendan	1.8296	2021018057_15-9
786-0	dopamine receptor antagonist	Pimozide	1.8284	2021018059_16-9
786-0	MET inhibitor	Merestinib (LY2801653)	1.82824	2021018061_12-14
786-0	VEGFR inhibitor	ZM 323881 HCl	1.8275	2021018041_14-5
786-0	acetylcholine receptor antagonist	Atracurium Besylate	1.82748	2021018056_9-19
786-0	angiotensin receptor antagonist	Telmisartan	1.82657	2021018056_3-7
786-0	bacterial cell wall synthesis inhibitor	Chloramphenicol sodium succinate	1.8258	2021018060_6-18
786-0	EGFR inhibitor	Icotinib	1.82526	2021018057_13-14
786-0	FGFR inhibitor, PDGFR tyrosine kinase receptor inhibitor, VEGFR inhibitor, RET tyrosine kinase inhibitor, RAF inhibitor, KIT inhibitor	Regorafenib (BAY 73-4506)	1.82439	2021018055_5-17
786-0	rho associated kinase inhibitor	RKI-1447	1.82299	2021018042_4-10
786-0	Bruton's tyrosine kinase (BTK) inhibitor	CNX-774	1.82295	2021018042_8-14
786-0	thiazide diuretic	Hydrochlorothiazide	1.82248	2021018039_5-14
786-0	smoothened receptor antagonist, hedgehog pathway inhibitor	Vismodegib (GDC-0449)	1.8222	2021018055_15-9
786-0	sterol demethylase inhibitor	Terconazole	1.82196	2021018060_10-9
786-0	ATPase inhibitor	Oligomycin A	1.81332	2021018038_8-22
786-0	thrombopoietin receptor agonist	Avatrombopag	1.80939	2021018063_9-21
786-0	bacterial 30S ribosomal subunit inhibitor	Tigecycline	1.80792	2021018055_1-8
786-0	thrombin receptor antagonist	Vorapaxar	1.80687	2021018062_8-7
786-0	DYRK inhibitor, CLK inhibitor	ML167	1.80143	2021018043_1-9
786-0	isoleucyl-tRNA synthetase inhibitor	Mupirocin	1.80022	2021018059_2-3
786-0	AKT inhibitor, mTOR inhibitor	Palomid 529 (P529)	1.79861	2021018040_5-21
786-0	lipoxygenase inhibitor, leukotriene synthesis inhibitor	Zileuton	1.79829	2021018055_7-12
786-0	adenylyl cyclase activator	Forskolin	1.79406	2021018040_6-15
786-0	adrenergic receptor antagonist	Yohimbine HCl	1.79294	2021018057_9-3
786-0	mitotic kinase inhibitor	MPI-0479605	1.78754	2021018043_9-7
786-0	autophagy inducer	Dexamethasone Sodium Phosphate	1.78726	2021018064_16-5
786-0	RAF inhibitor	GDC-0879	1.78603	2021018038_3-21
786-0	antitumor agent	10-Deacetylbaccatin-III	1.78596	2021018040_6-11
786-0	HCV inhibitor	Dasabuvir(ABT-333)	1.78203	2021018060_8-16
786-0	psychoactive drug	Fipexide hydrochloride	1.78063	2021018063_13-11
786-0	excipient	Meglumine	1.77745	2021018056_2-17
786-0	p38 MAPK inhibitor	VX-745	1.7758	2021018055_3-14
786-0	dihydrofolate reductase inhibitor	Methotrexate	1.77495	2021018055_15-21
786-0	bacterial cell wall synthesis inhibitor	Cefoperazone	1.77093	2021018055_10-6
786-0	Glycine transporter 1 inhibitor	Sarcosine	1.7705	2021018064_6-17
786-0	dopamine receptor antagonist	Triflupromazine hydrochloride	1.77042	2021018061_11-17
786-0	glucocorticoid receptor agonist	Fluticasone propionate	1.77	2021018056_2-19
786-0	cyclooxygenase inhibitor, histone acetyltransferase inhibitor, lipoxygenase inhibitor, NFkB pathway inhibitor	Curcumin	1.769	2021018056_11-21
786-0	DNA synthesis inhibitor, thymidylate synthase inhibitor	Capecitabine	1.76823	2021018055_3-15
786-0	prostanoid receptor agonist	Prostaglandin E2 (PGE2)	1.76625	2021018057_5-16
786-0	HIV integrase inhibitor	Bictegravir	1.7651	2021018061_7-16
786-0	apoptosis stimulant	Dioscin	1.7645	2021018040_16-3
786-0	Bruton's tyrosine kinase (BTK) inhibitor	Ibrutinib (PCI-32765)	1.76076	2021018057_6-21
786-0	ATPase inhibitor	BTB06584	1.76053	2021018043_1-7
786-0	gamma secretase inhibitor	MK-0752	1.75924	2021018041_1-9
786-0	retinoid receptor agonist	Adapalene	1.7587	2021018055_16-9
786-0	BCL inhibitor	ABT-263 (Navitoclax)	1.75376	2021018043_1-4
786-0	dopamine receptor antagonist	Domperidone	1.75375	2021018057_7-13
786-0	bacterial cell wall synthesis inhibitor	Meropenem	1.75233	2021018055_3-4
786-0	tyrosine kinase inhibitor	Genistein	1.7517	2021018055_16-17
786-0	dopamine receptor antagonist, serotonin receptor antagonist	Clozapine	1.75152	2021018057_3-13
786-0	PARP inhibitor	AG-14361	1.75132	2021018067_1-15
786-0	JAK inhibitor	Baricitinib phosphate	1.74854	2021018061_7-4
786-0	ATPase inhibitor	Esomeprazole Sodium	1.74637	2021018040_1-21
786-0	vasopressin receptor agonist	Nafarelin Acetate	1.74614	2021018064_13-18
786-0	membrane integrity inhibitor	Miltefosine	1.74248	2021018064_15-17
786-0	PI3K inhibitor	GSK1059615	1.74162	2021018043_5-10
786-0	Niemann-Pick C1-like 1 protein antagonist, cholesterol inhibitor	Ezetimibe	1.74109	2021018055_10-14
786-0	neuraminidase inhibitor	Zanamivir	1.73953	2021018064_5-17
786-0	Aurora kinase inhibitor	CCT129202	1.73945	2021018067_1-13
786-0	hepatocyte growth factor receptor inhibitor	Tepotinib (EMD 1214063)	1.73916	2021018061_8-16
786-0	anticancer agent	Lenalidomide (CC-5013)	1.73557	2021018055_15-5
786-0	acetylcholine receptor antagonist	Propiverine hydrochloride	1.7344	2021018060_3-17
786-0	bacterial 50S ribosomal subunit inhibitor	Elaiophylin	1.73369	2021018038_8-16
786-0	PLK inhibitor, DNA dependent protein kinase inhibitor, mTOR inhibitor, PI3K inhibitor, phosphodiesterase inhibitor	LY294002	1.7331	2021018038_5-21
786-0	glycogen synthase kinase inhibitor	TWS119	1.73269	2021018039_11-15
786-0	glucocorticoid receptor agonist, androgen receptor antagonist	Cortisone	1.73188	2021018061_5-14
786-0	vasopressin receptor agonist	Bivalirudin Trifluoroacetate	1.7313	2021018064_5-16
786-0	calcium channel blocker	Efonidipine	1.72955	2021018060_3-21
786-0	aryl hydrocarbon receptor antagonist, anticancer agent	sulforaphane	1.72939	2021018061_15-6
786-0	glucocorticoid receptor agonist	Difluprednate	1.72571	2021018058_2-8
786-0	bacterial cell wall synthesis inhibitor	Geneticin (G418 Sulfate)	1.72543	2021018064_9-17
786-0	dihydrofolate reductase inhibitor, thymidylate synthase inhibitor	Pemetrexed	1.72543	2021018064_5-3
786-0	potassium channel blocker	ML133 HCl	1.72	2021018041_1-18
786-0	prostaglandin inhibitor	Tafluprost	1.71852	2021018060_5-9
786-0	selective estrogen receptor modulator (SERM), estrogen receptor antagonist	Toremifene Citrate	1.71776	2021018056_3-13
786-0	histamine receptor antagonist	Famotidine	1.71663	2021018056_5-12
786-0	EGFR inhibitor	PD168393	1.7159	2021018042_6-13
786-0	bacterial DNA gyrase inhibitor	Danofloxacin Mesylate	1.71588	2021018064_1-19
786-0	sphingosine kinase inhibitor	SKI II	1.71532	2021018042_10-8
786-0	benzodiazepine receptor agonist	Ivermectin	1.71478	2021018055_4-19
786-0	glucocorticoid receptor agonist	Ciclesonide	1.71322	2021018059_13-22
786-0	cholesteryl ester transfer protein inhibitor	Evacetrapib (LY2484595)	1.71272	2021018041_16-11
786-0	HDAC inhibitor	Belinostat (PXD101)	1.71231	2021018055_3-11; 2021018067_1-5
786-0	antithyroid agent	Methimazole	1.71121	2021018055_6-6
786-0	progesterone receptor agonist	Megestrol Acetate	1.71109	2021018055_16-13
786-0	hypoxia inducible factor prolyl hydroxylase inhibitor	FG-4592	1.71104	2021018055_7-3; 2021018067_3-3
786-0	HDAC inhibitor	RG2833 (RGFP109)	1.71064	2021018067_5-10
786-0	myorelaxant	Zoxazolamine	1.71004	2021018042_11-20
786-0	trace amine associated receptor agonist	(+.-)-Octopamine HCl	1.70796	2021018057_6-18
786-0	nucleoside reverse transcriptase inhibitor	Tenofovir Alafenamide (GS-7340)	1.70729	2021018062_5-19
786-0	protein kinase inhibitor	Go 6983	1.70706	2021018041_6-9
786-0	TGF beta receptor inhibitor	Vactosertib ?(TEW-7197)	1.70548	2021018062_11-5
786-0	metalloproteinase inhibitor	Abametapir	1.70461	2021018061_3-4
786-0	calcium channel blocker	Lanthanum(III) chloride heptahydrate	1.70139	2021018061_13-9
786-0	aromatase inhibitor	Exemestane	1.70013	2021018055_9-19
786-0	monoamine oxidase inhibitor	Piperine	1.69973	2021018056_10-20
786-0	FGFR inhibitor	AZD4547	1.69694	2021018057_13-8
786-0	NFkB pathway inhibitor	BAY 11-7082	1.69548	2021018041_10-9
786-0	vasopressin receptor agonist	Terlipressin Acetate	1.6948	2021018064_9-18
786-0	carboxamide antiepileptic	Carbamazepine	1.69264	2021018055_10-20
786-0	AKT inhibitor, pyruvate dehydrogenase inhibitor	PHT-427	1.6901	2021018039_11-11
786-0	thymidylate synthase inhibitor	Adenine sulfate	1.68895	2021018066_9-3
786-0	tricyclic antidepressant	Nortriptyline hydrochloride	1.68891	2021018058_5-13
786-0	cannabinoid receptor modulator	Org 27569	1.68837	2021018039_1-9
786-0	adrenergic receptor antagonist	Asenapine maleate	1.68665	2021018055_10-11
786-0	EGFR inhibitor	Erlotinib	1.68455	2021018062_5-15
786-0	retinoid receptor agonist	Isotretinoin	1.68155	2021018055_16-21
786-0	angiotensin receptor antagonist	Valsartan	1.68079	2021018056_4-7
786-0	histamine receptor antagonist	Nizatidine	1.67697	2021018056_16-5
786-0	JAK inhibitor	ZM 39923 HCl	1.67523	2021018067_7-12
786-0	toll-like receptor agonist	Motolimod (VTX-2337)	1.67494	2021018061_12-18
786-0	bacterial cell wall synthesis inhibitor	D-Cycloserine	1.67339	2021018064_5-11
786-0	EGFR inhibitor	Sapitinib (AZD8931)	1.67304	2021018056_6-4
786-0	serotonin receptor antagonist	Alosetron Hydrochloride	1.66874	2021018066_9-5
786-0	anti-inflammatory agent	Betamethasone Dipropionate	1.66769	2021018055_16-18
786-0	NFkB pathway inhibitor	QNZ (EVP4593)	1.66717	2021018042_14-5
786-0	ribonucleotide reductase inhibitor	Fludarabine	1.66605	2021018055_9-16
786-0	acetylcholine receptor antagonist	Adiphenine HCl	1.66601	2021018039_6-22
786-0	antitussive	Benproperine phosphate	1.66586	2021018060_7-18
786-0	DNA methyltransferase inhibitor	SGI-1027	1.66275	2021018067_1-10
786-0	5 alpha reductase inhibitor	Eptifibatide Acetate	1.65918	2021018064_7-16
786-0	LDL receptor activator	Berberine Sulfate	1.65917	2021018060_16-20
786-0	JAK inhibitor	PF-06700841	1.65869	2021018063_1-17
786-0	bacterial cell wall synthesis inhibitor	Cefetamet pivoxil hydrochloride	1.65838	2021018060_5-11
786-0	angiotensin receptor antagonist	Angiotensin II human Acetate	1.65782	2021018064_3-20
786-0	constitutive androstane receptor (CAR) agonist	Meclizine 2HCl	1.65626	2021018065_11-7
786-0	serotonin receptor antagonist	Pizotifen Malate	1.65434	2021018055_5-6
786-0	enkephalinase inhibitor	D-Phenylalanine	1.65302	2021018066_5-5
786-0	SYK inhibitor	R406	1.65277	2021018056_8-4
786-0	bacterial cell wall synthesis inhibitor	Cephradine monohydrate	1.65084	2021018064_9-4
786-0	purine antagonist	Thioguanine	1.6506	2021018056_15-11
786-0	cytochrome P450 inhibitor	Alizarin	1.64925	2021018040_6-8
786-0	phosphodiesterase inhibitor	Rolipram	1.64921	2021018055_3-10
786-0	HCV inhibitor	Ledipasvir (GS5885)	1.649	2021018062_9-7
786-0	bacterial cell wall synthesis inhibitor	Bacitracin	1.64876	2021018064_10-9
786-0	histamine receptor agonist	Lidocaine	1.64708	2021018055_10-19
786-0	bacterial cell wall synthesis inhibitor	Pyrantel Pamoate	1.64664	2021018057_9-19
786-0	protein synthesis inhibitor	Clofoctol	1.64457	2021018059_12-15
786-0	bacterial DNA inhibitor	Nifuroxazide	1.64339	2021018058_4-22
786-0	calcium channel blocker	Clevidipine Butyrate	1.64247	2021018056_9-12
786-0	glutamate receptor antagonist	L-Theanine	1.64078	2021018064_16-3
786-0	selective serotonin reuptake inhibitor (SSRI)	Paroxetine mesylate	1.63956	2021018060_13-14
786-0	bacterial permeability inducer	Polymyxin B sulphate	1.6386	2021018064_11-5
786-0	calcium channel blocker	Bepridil hydrochloride	1.63855	2021018062_16-4
786-0	bacterial 30S ribosomal subunit inhibitor	Amikacin disulfate	1.6381	2021018064_3-19
786-0	mineralocorticoid receptor antagonist	Canrenone	1.63717	2021018060_3-20
786-0	protein synthesis inhibitor	Clindamycin Phosphate	1.63715	2021018064_11-11
786-0	opioid receptor agonist	Loperamide HCl	1.63575	2021018057_9-15
786-0	nucleoside reverse transcriptase inhibitor, DNA directed DNA polymerase inhibitor	Stavudine (d4T)	1.63521	2021018055_11-6
786-0	histamine receptor antagonist	Ebastine	1.63506	2021018065_7-15
786-0	ATPase inhibitor	Bedaquiline	1.6325	2021018060_11-9; 2021018061_12-3
786-0	KIT inhibitor, PDGFR tyrosine kinase receptor inhibitor, Bcr-Abl kinase inhibitor	Imatinib Mesylate (STI571)	1.6319	2021018055_11-5
786-0	bacterial cell wall synthesis inhibitor	Hygromycin B	1.63018	2021018064_3-17
786-0	protein synthesis inhibitor	Solithromycin	1.62976	2021018060_1-20
786-0	anticonvulsant	Linalool	1.62943	2021018060_5-19
786-0	dopamine receptor antagonist	Flupenthixol dihydrochloride	1.6294	2021018058_15-7
786-0	prostanoid receptor agonist	Bimatoprost	1.62755	2021018055_7-8
786-0	dopamine receptor antagonist	Itopride hydrochloride	1.6254	2021018059_7-18
786-0	synthetic estrogen	Hexestrol	1.62289	2021018057_3-15
786-0	diuretic	Furosemide	1.62146	2021018055_10-4
786-0	AMPK inhibitor	WZ4003	1.62145	2021018042_6-20
786-0	DNA alkylating agent	Nimustine Hydrochloride	1.62138	2021018060_11-22
786-0	potassium channel activator	Cloxiquine	1.62029	2021018059_7-8
786-0	monoacylglycerol lipase inhibitor	ABX-1431	1.62003	2021018063_7-17
786-0	DNA synthesis inhibitor, DNA alkylating agent	Cisplatin	1.61516	2021018038_5-12
786-0	bacterial DNA gyrase inhibitor	(-)-Epicatechin gallate	1.61479	2021018058_2-19
786-0	glutamate receptor antagonist	Glycine	1.61331	2021018064_8-19
786-0	sphingosine phosphate receptor modulator	BAF312 (Siponimod)	1.61329	2021018061_6-20
786-0	PARP inhibitor	Rucaparib (AG-014699.PF-01367338)	1.61291	2021018055_11-11; 2021018067_11-5
786-0	insulin sensitizer	Metformin HCl	1.61224	2021018056_10-13
786-0	MDM inhibitor	Idasanutlin (RG-7388)	1.61088	2021018061_12-20
786-0	enkephalinase inhibitor	Racecadotril	1.61044	2021018057_13-19
786-0	vitamin D receptor agonist	Calcifediol	1.61015	2021018038_12-20
786-0	Bcr-Abl kinase inhibitor	Radotinib	1.60806	2021018062_2-9
786-0	sodium channel blocker, T-type calcium channel blocker	Zonisamide	1.60803	2021018055_11-12
786-0	mucus protecting agent	Eupatilin	1.6079	2021018058_16-9
786-0	dihydroorotate dehydrogenase inhibitor	Brequinar	1.60562	2021018063_13-21
786-0	cyclooxygenase inhibitor	Lodoxamide Tromethamine	1.60559	2021018064_5-10
786-0	1,4,5-trisphosphate inhibitor	2-Aminoethyl Diphenylborinate (2-APB)	1.60514	2021018063_12-9
786-0	c-Met inhibitor	JNJ-38877618(OMO-1)	1.60375	2021018063_9-17
786-0	estrogen receptor agonist	Quinestrol	1.60282	2021018058_9-9
786-0	vasopressin receptor agonist	Octreotide Acetate	1.60048	2021018064_13-16
786-0	endothelin receptor antagonist	Sparsentan (PS-433540.RE-021.DARA)	1.59908	2021018063_2-11
786-0	cyclooxygenase inhibitor	Celecoxib	1.59836	2021018055_10-9
786-0	indicator dye	Phenolphthalein	1.59726	2021018060_14-14
786-0	vasopressin receptor antagonist	Tolvaptan	1.59624	2021018057_2-15
786-0	cysteine peptidase inhibitor	Loxistatin Acid (E-64C)	1.5958	2021018043_1-3
786-0	gonadotropin releasing factor hormone receptor agonist	Gonadorelin Acetate	1.59427	2021018064_3-18
786-0	acetylcholine receptor antagonist	Rocuronium Bromide	1.59425	2021018055_9-6
786-0	calcium channel blocker	Lercanidipine	1.59279	2021018059_15-14; 2021018061_13-12
786-0	calcium channel blocker	Nimodipine	1.59143	2021018056_1-9
786-0	antimalarial agent	Piperaquine phosphate	1.59099	2021018066_11-5
786-0	nucleoside reverse transcriptase inhibitor, HIV integrase inhibitor	Tenofovir	1.59064	2021018055_15-6
786-0	RNA polymerase inhibitor	Fidaxomicin	1.58889	2021018059_5-9
786-0	antiarrhythmic	Propafenone HCl	1.58866	2021018057_7-19
786-0	TGF beta receptor inhibitor	SB431542	1.58828	2021018038_9-13
786-0	acetylcholine receptor antagonist	Darifenacin HBr	1.58614	2021018057_6-12
786-0	adrenergic receptor antagonist	Carvedilol	1.58527	2021018056_7-19
786-0	p38 MAPK inhibitor	TAK-715	1.58465	2021018041_4-13
786-0	p38 MAPK inhibitor	SB202190 (FHPI)	1.58363	2021018038_9-15
786-0	selective serotonin reuptake inhibitor (SSRI)	Escitalopram Oxalate	1.58305	2021018058_1-22
786-0	thrombin inhibitor	Eltrombopag Olamine	1.58286	2021018056_6-6
786-0	radiopaque medium	Gadodiamide Hydrate	1.58258	2021018064_3-9
786-0	adrenergic receptor agonist	Guanfacine Hydrochloride	1.58041	2021018059_6-12
786-0	PABA antagonist	Sulfamethoxazole	1.58011	2021018056_4-11
786-0	potassium channel blocker	3.4-Diaminopyridine	1.58001	2021018062_10-16
786-0	RAF inhibitor, leucine rich repeat kinase inhibitor	GW5074	1.58	2021018057_11-12
786-0	breast cancer resistance protein inhibitor	Chrysin	1.57892	2021018040_1-8
786-0	bacterial cell wall synthesis inhibitor	Ethambutol 2HCl	1.57842	2021018058_3-10
786-0	FXR agonist	GW4064	1.57815	2021018041_13-8
786-0	chelating agent	Deferiprone	1.57769	2021018066_3-5
786-0	potassium channel blocker	Tetraethylammonium bromide	1.5775	2021018061_2-12
786-0	benzodiazepine receptor agonist	(R)-baclofen	1.57729	2021018064_5-19
786-0	Bruton's tyrosine kinase (BTK) inhibitor	Zanubrutinib (BGB-3111)	1.57652	2021018063_13-15
786-0	focal adhesion kinase inhibitor	Defactinib (VS-6063. PF-04554878)	1.57568	2021018065_7-19
786-0	serine protease inhibitor	Nafamostat Mesylate	1.57524	2021018055_9-4
786-0	EGFR inhibitor	Canertinib (CI-1033)	1.57414	2021018038_15-3
786-0	adrenergic receptor agonist	Salbutamol Sulfate	1.57352	2021018064_13-13
786-0	reducing agent, chelating agent	Tiopronin	1.57339	2021018056_3-10
786-0	HMGCR inhibitor	atorvastatin	1.57272	2021018061_16-15
786-0	BCL inhibitor	Oridonin	1.57152	2021018040_1-18
786-0	bacterial 30S ribosomal subunit inhibitor	Kanamycin sulfate	1.57148	2021018064_5-13
786-0	RAF inhibitor	MLN2480	1.57072	2021018061_16-16
786-0	histone lysine methyltransferase inhibitor	UNC1999	1.57025	2021018042_2-8
786-0	Bcr-Abl kinase inhibitor	BMS-794833	1.56918	2021018040_3-15
786-0	SIRT inhibitor	EX 527 (Selisistat)	1.56692	2021018067_5-13
786-0	phosphoinositide dependent kinase inhibitor	OSU-03012 (AR-12)	1.56532	2021018038_7-21
786-0	phosphodiesterase inhibitor	Ziritaxestat (GLPG1690)	1.5653	2021018063_2-7
786-0	fungal squalene epoxidase inhibitor	Terbinafine	1.56377	2021018056_15-3; 2021018057_8-9
786-0	EGFR inhibitor	Irbinitinib (ARRY-380. ONT-380)	1.56342	2021018062_12-15
786-0	histamine receptor agonist, histamine receptor antagonist	Betahistine 2HCl	1.56333	2021018057_6-16
786-0	TGF beta receptor inhibitor	SB525334	1.56333	2021018038_6-22
786-0	hepatocyte growth factor receptor inhibitor	SGX-523	1.56083	2021018043_3-6
786-0	potassium channel blocker	Amiodarone HCl	1.56066	2021018056_8-17
786-0	serotonin receptor antagonist	Palonosetron HCl	1.5605	2021018061_8-21; 2021018064_13-17
786-0	DNA polymerase inhibitor	Ganciclovir	1.55898	2021018056_2-5
786-0	src inhibitor, EGFR inhibitor	Butein	1.55881	2021018043_1-17
786-0	serotonin receptor agonist	Lorcaserin HCl	1.55856	2021018042_1-19
786-0	adrenergic receptor agonist	Salmeterol	1.55855	2021018061_1-11
786-0	thrombin inhibitor	Sodium ferulate	1.5579	2021018064_14-17
786-0	RNA polymerase inhibitor	Rifampin	1.55746	2021018056_5-11
786-0	immune response stimulator	Thymopentin	1.55745	2021018058_3-9
786-0	ROR modulator	GSK2981278	1.55684	2021018063_1-15
786-0	cytochrome P450 inhibitor	Metyrapone	1.5564	2021018060_16-18
786-0	bacterial DNA gyrase inhibitor	Pefloxacin Mesylate	1.55535	2021018056_2-3
786-0	PARP inhibitor	Olaparib (AZD2281. Ku-0059436)	1.55511	2021018055_7-9; 2021018067_15-3
786-0	JAK inhibitor, EGFR inhibitor	AG-490 (Tyrphostin B42)	1.55411	2021018067_13-7
786-0	sterol demethylase inhibitor	Ketoconazole	1.55219	2021018065_9-3
786-0	DNA inhibitor	Nifurtimox	1.55116	2021018063_5-9
786-0	adrenergic receptor agonist	Isoprenaline HCl	1.55003	2021018057_2-11
786-0	microtubule inhibitor	Triclabendazole	1.54974	2021018058_16-10
786-0	calcineurin inhibitor	Cyclosporin A	1.54878	2021018056_8-12
786-0	estrogen receptor agonist	17-Beta-Estradiol-3.17-Dipropionate	1.54857	2021018061_9-14
786-0	purine antagonist	Azaguanine-8	1.54818	2021018042_7-12
786-0	adrenergic receptor antagonist	Phentolamine Mesylate	1.54573	2021018056_15-4
786-0	CDK inhibitor	BMS-265246	1.54543	2021018039_8-10
786-0	EGFR inhibitor	Erlotinib HCl (OSI-744)	1.54523	2021018065_1-3
786-0	androgen receptor modulator	AZD3514	1.545	2021018042_8-13
786-0	sterol demethylase inhibitor	Bifonazole	1.54485	2021018056_15-21
786-0	serotonin receptor agonist	Sumatriptan Succinate	1.54447	2021018055_7-10
786-0	vesicular monoamine transporter inhibitor	Reserpine	1.5436	2021018055_8-4
786-0	HDAC inhibitor	RGFP966	1.54344	2021018067_7-8
786-0	cyclooxygenase inhibitor	Lumiracoxib	1.54303	2021018057_7-14
786-0	glutamate receptor antagonist	Flupirtine maleate	1.54275	2021018055_10-17
786-0	Bcr-Abl kinase inhibitor	Asciminib (ABL001)	1.54232	2021018062_8-19
786-0	anti-pneumocystis agent	Pentamidine	1.54188	2021018041_4-22
786-0	JNK inhibitor	Bentamapimod	1.54159	2021018063_11-17
786-0	tyrosine kinase inhibitor	Tyrphostin AG 879	1.54029	2021018041_15-14
786-0	androgen receptor agonist	Dihydrotestosterone(DHT)	1.54012	2021018059_6-20
786-0	ALK tyrosine kinase receptor inhibitor	Alectinib (CH5424802)	1.53996	2021018057_3-6
786-0	androgen receptor modulator	MK-2866 (GTx-024)	1.53993	2021018055_1-17
786-0	bacterial antifolate	Sulfamethizole	1.53911	2021018056_16-13
786-0	p38 MAPK inhibitor	BIRB 796 (Doramapimod)	1.53901	2021018039_1-15
786-0	anti-inflammatory agent	Bromisoval	1.53656	2021018060_10-4
786-0	MEK inhibitor	U0126-EtOH	1.5364	2021018038_15-19
786-0	dopamine receptor agonist	Pramipexole	1.53583	2021018057_5-13
786-0	radiopaque medium	Iopromide	1.53407	2021018057_8-20
786-0	acetylcholinesterase inhibitor, STAT inhibitor	Cryptotanshinone	1.5336	2021018040_5-8
786-0	antibacterial	Latamoxef sodium	1.53314	2021018064_13-20
786-0	sodium channel blocker	Amiloride HCl dihydrate	1.53203	2021018064_7-15
786-0	G protein signaling inhibitor	CCG 50014	1.53022	2021018041_6-7
786-0	progesterone receptor agonist	Dienogest	1.52881	2021018055_10-7
786-0	monopolar spindle 1 kinase inhibitor	AZ 3146	1.52677	2021018041_3-21
786-0	corticosteroid agonist	clobetasone butyrate	1.52637	2021018063_9-13
786-0	RAF inhibitor	Dabrafenib (GSK2118436)	1.52634	2021018057_15-8
786-0	NAD precursor, vitamin B	Nicotinic Acid	1.52545	2021018056_15-7
786-0	bacterial 30S ribosomal subunit inhibitor	Amikacin hydrate	1.52481	2021018064_11-19
786-0	acetylcholine receptor agonist	Cevimeline	1.524	2021018063_1-5
786-0	GABA receptor modulator	Chlormezanone	1.52386	2021018056_12-21
786-0	adrenergic receptor antagonist	Doxazosin	1.52366	2021018055_10-15; 2021018061_11-8
786-0	bacterial DNA gyrase inhibitor	Pefloxacin Mesylate Dihydrate	1.52361	2021018058_4-12
786-0	nucleoside reverse transcriptase inhibitor	Zidovudine	1.52339	2021018057_2-13
786-0	rho associated kinase inhibitor	Fasudil (HA-1077) HCl	1.52335	2021018055_15-22
786-0	antioxidant	Glutathione	1.52286	2021018064_14-15
786-0	cyclooxygenase inhibitor	Ufenamate	1.52234	2021018060_13-18
786-0	histamine receptor antagonist	Fexofenadine HCl	1.5217	2021018057_10-20
786-0	matrix metalloprotease inhibitor	Batimastat (BB-94)	1.52149	2021018042_10-6
786-0	PARP inhibitor	Pamiparib (BGB-290)	1.52036	2021018062_14-21
786-0	mTOR inhibitor	WYE-354	1.51943	2021018038_10-9
786-0	androgen receptor antagonist	Ligandrol (LGD-4033. VK-5211)	1.51878	2021018063_5-17
786-0	cyclooxygenase inhibitor	Antipyrine	1.51832	2021018057_2-16
786-0	transthyretin amyloid inhibitor	Tafamidis	1.5173	2021018063_11-9
786-0	bacterial cell wall synthesis inhibitor	Nisin	1.51728	2021018066_3-7
786-0	androgen biosynthesis inhibitor	Abiraterone Acetate	1.51691	2021018062_6-14
786-0	HCV inhibitor	Daclatasvir (BMS-790052)	1.51579	2021018055_15-14
786-0	oxidizing agent	Methyl Aminolevulinate Hydrochloride	1.51542	2021018060_8-12
786-0	thrombin inhibitor	Glycyrrhizin (Glycyrrhizic Acid)	1.51517	2021018056_10-14
786-0	FAAH inhibitor	PF-04457845	1.51515	2021018063_16-7
786-0	cytochrome P450 inhibitor	Danshensu	1.51493	2021018064_16-17
786-0	cyclooxygenase inhibitor	Tinoridine hydrochloride	1.51421	2021018063_5-11
786-0	eukaryotic translation initiation factor inhibitor	Sal003	1.51228	2021018043_1-5
786-0	bacterial DNA gyrase inhibitor	Difloxacin hydrochloride	1.51203	2021018060_6-11
786-0	androgen receptor agonist	Androsterone	1.51148	2021018061_6-14
786-0	dihydrofolate reductase inhibitor	Pralatrexate	1.50991	2021018055_11-16
786-0	bacterial cell wall synthesis inhibitor	6-Aminopenicillanic acid	1.50958	2021018065_3-17
786-0	glucocorticoid receptor agonist	Prednisolone	1.50949	2021018056_1-7
786-0	photosensitizing agent	Verteporfin	1.50929	2021018056_13-13
786-0	bacterial cell wall synthesis inhibitor	Cephapirin Benzathine	1.50856	2021018060_5-13
786-0	Aurora kinase inhibitor	CCT137690	1.50853	2021018067_1-19
786-0	histamine receptor antagonist	Azatadine dimaleate	1.50833	2021018057_4-18
786-0	carbonic anhydrase inhibitor	Xipamide	1.50801	2021018060_6-17
786-0	bacterial cell wall synthesis inhibitor	Apramycin Sulfate	1.50774	2021018064_14-11
786-0	platelet activating factor receptor antagonist, histamine receptor antagonist	Rupatadine Fumarate	1.50743	2021018057_5-22
786-0	PDGFR tyrosine kinase receptor inhibitor	Trapidil	1.50725	2021018059_6-18
786-0	ubiquitin activating enzyme inhibitor	PYR-41	1.50703	2021018043_4-21
786-0	phosphodiesterase inhibitor	Sildenafil	1.50686	2021018064_4-17
786-0	bacterial cell wall synthesis inhibitor	Azathramycin	1.50597	2021018060_5-21
786-0	fungal ergosterol inhibitor	Natamycin	1.50529	2021018055_1-20
786-0	vasopressin receptor agonist	Salmon Calcitonin Acetate	1.50334	2021018064_7-18
786-0	carbonic anhydrase inhibitor	Brinzolamide	1.50224	2021018057_8-16
786-0	p53 activator	Kevetrin hydrochloride	1.50204	2021018061_11-10
786-0	DPRE1 inhibitor	BTZ043 Racemate	1.50145	2021018038_7-19
786-0	ATPase inhibitor, gastrin inhibitor	Rabeprazole	1.50136	2021018060_9-7
786-0	bacterial 30S ribosomal subunit inhibitor, metalloproteinase inhibitor	Doxycycline	1.50016	2021018060_3-8
786-0	glucosidase inhibitor	Acarbose	1.49985	2021018055_14-9
786-0	AKT inhibitor	CCT128930	1.49887	2021018041_1-7
786-0	thymidylate synthase inhibitor	Fluorouracil (5-Fluoracil. 5-FU)	1.49862	2021018055_13-21
786-0	mucolytic agent	Fudosteine	1.49773	2021018064_1-13
786-0	histamine receptor antagonist	Clemastine Fumarate	1.49771	2021018056_9-21
786-0	antiviral	Moroxydine HCl	1.49654	2021018057_3-17
786-0	sterol demethylase inhibitor	Fluconazole	1.49638	2021018055_4-17
786-0	antioxidant	Taurine	1.49563	2021018064_9-11
786-0	cyclooxygenase inhibitor	Ketorolac	1.49372	2021018055_12-12
786-0	nitric oxide donor	PA-824	1.49368	2021018055_7-15
786-0	carbonic anhydrase inhibitor	Tioxolone	1.49367	2021018057_14-15
786-0	EGFR inhibitor	TAS6417	1.49318	2021018063_10-5
786-0	ALK tyrosine kinase receptor inhibitor, EGFR inhibitor	Brigatinib (AP26113)	1.49312	2021018065_10-3
786-0	bacterial 30S ribosomal subunit inhibitor	Lincomycin HCl	1.49197	2021018057_7-15
786-0	HIV protease inhibitor	Ritonavir	1.49088	2021018055_11-17
786-0	neuraminidase inhibitor	Oseltamivir Phosphate	1.49037	2021018065_9-11
786-0	chelating agent	Succimer	1.49031	2021018062_16-16
786-0	PARP inhibitor	UPF 1069	1.48966	2021018067_13-12
786-0	endothelin receptor antagonist	Zibotentan (ZD4054)	1.48961	2021018055_15-12
786-0	glutathione transferase stimulant	Anethole trithione	1.48925	2021018062_4-18
786-0	melanin inhibitor	Hydroquinone	1.4891	2021018059_5-12
786-0	adrenergic receptor agonist	Methyldopa	1.48881	2021018065_9-5
786-0	RAF inhibitor	SB590885	1.48778	2021018040_11-17
786-0	P glycoprotein inhibitor	Cinchonidine	1.48772	2021018056_2-12
786-0	bone resorption inhibitor, estrogen-related receptor inverse agonist	Kaempferol	1.48771	2021018056_6-16
786-0	selective serotonin reuptake inhibitor (SSRI)	Dapoxetine HCl	1.48617	2021018056_14-3
786-0	prostanoid receptor antagonist, lipoxygenase inhibitor, cyclooxygenase inhibitor	Mesalamine	1.48595	2021018055_10-18
786-0	protein kinase inhibitor	Daphnetin	1.48578	2021018057_2-9
786-0	gonadotropin releasing factor hormone receptor agonist	Goserelin Acetate	1.48557	2021018064_9-22
786-0	histone lysine methyltransferase inhibitor	EPZ005687	1.48484	2021018067_9-4
786-0	tumor necrosis factor production inhibitor	Thalidomide	1.4832	2021018055_7-19
786-0	HCV inhibitor	Boceprevir	1.48295	2021018058_9-19
786-0	adenosine receptor antagonist	Proxyphylline	1.48178	2021018060_5-17
786-0	serotonin receptor agonist	Naratriptan	1.48003	2021018055_5-16
786-0	HCV inhibitor	Paritaprevir (ABT-450)	1.47989	2021018060_12-16
786-0	angiotensin converting enzyme inhibitor	Moexipril HCl	1.47777	2021018056_7-12
786-0	immunoglobulin inhibitor, histamine release inhibitor	Suplatast Tosylate	1.47759	2021018056_2-21
786-0	cyclooxygenase inhibitor	AS101	1.47727	2021018062_16-13
786-0	adrenergic receptor antagonist	Phenoxybenzamine HCl	1.47699	2021018057_5-19
786-0	imidazoline receptor agonist, adrenergic receptor agonist	Rilmenidine Phosphate	1.47616	2021018064_3-14
786-0	bacterial cell wall synthesis inhibitor	Cefathiamidine	1.47558	2021018060_13-13
786-0	casein kinase inhibitor	CX-4945 (Silmitasertib)	1.47479	2021018056_4-8
786-0	thiamine uptake blocker	Amprolium HCl	1.4738	2021018064_8-9
786-0	src activator	MLR-1023	1.47216	2021018062_2-15
786-0	CFTR channel agonist	Tezacaftor?(VX-661)	1.47123	2021018061_6-16
786-0	prostanoid receptor antagonist	Diflunisal	1.47072	2021018059_13-16
786-0	topoisomerase inhibitor	Pipemidic acid	1.47041	2021018064_10-21
786-0	bacterial cell wall synthesis inhibitor	p-Coumaric Acid	1.47024	2021018059_8-20
786-0	dopamine receptor partial agonist	Brexpiprazole	1.46969	2021018059_7-22
786-0	NFkB pathway inhibitor	Bicyclol	1.46954	2021018063_11-7
786-0	sterol demethylase inhibitor	Luliconazole	1.46889	2021018059_3-15
786-0	adenosine receptor antagonist	Istradefylline	1.46849	2021018057_1-8
786-0	sphingosine kinase inhibitor	Opaganib (ABC294640)	1.46659	2021018061_4-20
786-0	sterol demethylase inhibitor	Sertaconazole nitrate	1.46653	2021018057_6-14
786-0	bacterial cell wall synthesis inhibitor	Robenidine Hydrochoride	1.46652	2021018060_7-13
786-0	calcineurin inhibitor	Pimecrolimus	1.46619	2021018060_14-3
786-0	lipase inhibitor	Orlistat	1.46539	2021018055_2-10
786-0	dopamine receptor antagonist	Chlorpromazine	1.46527	2021018057_13-11; 2021018061_16-21
786-0	antioxidant	Tocofersolan	1.46411	2021018061_1-19
786-0	dopamine receptor antagonist	Promazine hydrochloride	1.46411	2021018060_10-20
786-0	glutamate receptor antagonist	MPEP	1.46404	2021018057_3-10
786-0	calcium channel blocker, adrenergic receptor antagonist	Buflomedil HCl	1.46403	2021018057_6-17
786-0	mTOR inhibitor, src inhibitor	PP2	1.46396	2021018042_12-9
786-0	glucocorticoid receptor agonist	Halcinonide	1.46348	2021018058_6-8
786-0	VEGFR inhibitor, src inhibitor, Abl kinase inhibitor	ZM 306416	1.46323	2021018041_16-5
786-0	adrenergic receptor agonist	Phenylephrine HCl	1.46248	2021018057_6-11
786-0	FLT3 inhibitor	Tyrphostin AG 1296	1.46187	2021018043_1-15
786-0	choleretic agent	Fenipentol	1.4616	2021018061_16-13
786-0	bacterial cell wall synthesis inhibitor	Minocycline HCl	1.46104	2021018066_7-5
786-0	antibacterial	Sultamicillin	1.461	2021018060_8-18
786-0	selective serotonin reuptake inhibitor (SSRI)	Paroxetine HCl	1.4599	2021018057_7-16
786-0	opioid receptor agonist	Meptazinol HCl	1.45809	2021018057_6-20
786-0	serotonin receptor antagonist	Lasmiditan succinate	1.45792	2021018063_9-19
786-0	DNA replication inhibitor, nucleoside reverse transcriptase inhibitor	Entecavir	1.45707	2021018060_9-16
786-0	sodium/glucose cotransporter inhibitor	Canagliflozin hemihydrate	1.45695	2021018061_1-16
786-0	androgen receptor modulator	Andarine	1.4558	2021018038_11-6
786-0	adrenergic receptor agonist	Detomidine HCl	1.45574	2021018056_9-14
786-0	nucleoside reverse transcriptase inhibitor	Abacavir	1.45539	2021018060_5-12
786-0	calcium channel modulator	Idebenone	1.45471	2021018057_2-17
786-0	sodium channel blocker	Dyclonine HCl	1.45465	2021018056_3-6
786-0	acetylcholinesterase inhibitor	Pralidoxime Iodide	1.45458	2021018060_6-21
786-0	dopamine receptor agonist	Cabergoline	1.45456	2021018061_7-12
786-0	sodium/glucose cotransporter inhibitor	Ertugliflozin	1.45372	2021018060_10-18
786-0	immunostimulant	Tetramisole HCl	1.45361	2021018064_10-7
786-0	bacterial antifolate	Dapson	1.45323	2021018059_1-18
786-0	bacterial cell wall synthesis inhibitor	Chlortetracycline HCl	1.45303	2021018065_3-15
786-0	endothelin receptor antagonist	Ambrisentan	1.45245	2021018056_13-14
786-0	EGFR inhibitor	Varlitinib	1.45168	2021018057_11-4
786-0	ornithine decarboxylase inhibitor	Eflornithine hydrochloride hydrate	1.45158	2021018064_10-15
786-0	acetylcholinesterase inhibitor	Neostigmine Bromide	1.45132	2021018064_11-13
786-0	DNA alkylating agent	Evofosfamide (TH-302)	1.44969	2021018057_13-4
786-0	sodium channel blocker	Dibucaine HCl	1.4494	2021018058_1-16
786-0	glucocorticoid receptor agonist	Dexamethasone (DHAP)	1.44852	2021018055_8-15
786-0	PDGFR tyrosine kinase receptor inhibitor	2‚Äô-deoxyuridine	1.44821	2021018061_3-9
786-0	adrenergic receptor agonist	Nylidrin Hydrochloride	1.4478	2021018064_5-4
786-0	ATP-sensitive potassium channel inhibitor	Moguisteine	1.44675	2021018057_2-8
786-0	bacterial cell wall synthesis inhibitor	Ribostamycin Sulfate	1.4464	2021018064_6-11
786-0	glutamate receptor positive allosteric modulator	VU 0357121	1.44623	2021018041_1-12
786-0	bacterial cell wall synthesis inhibitor	Sodium Houttuyfonate	1.44622	2021018065_9-13
786-0	beta lactamase inhibitor	7-Aminocephalosporanic acid	1.4461	2021018065_5-11
786-0	smoothened receptor antagonist	Taladegib (LY2940680)	1.44551	2021018065_7-9
786-0	tubulin polymerization inhibitor	Catharanthine	1.44508	2021018057_4-20
786-0	serotonin receptor antagonist, adrenergic receptor antagonist	BMY 7378	1.44502	2021018041_1-15
786-0	HIV integrase inhibitor	Elvitegravir (GS-9137. JTK-303)	1.44489	2021018056_6-19
786-0	adrenergic receptor antagonist	Isoxsuprine hydrochloride	1.44458	2021018061_2-11
786-0	TGF beta receptor inhibitor	LY2109761	1.4445	2021018041_5-17
786-0	JAK inhibitor	S-Ruxolitinib (INCB018424)	1.44443	2021018057_5-14; 2021018067_13-21
786-0	DNA synthesis inhibitor	Artesunate	1.44409	2021018056_4-10
786-0	DNA alkylating agent	Temozolomide	1.4437	2021018055_14-5
786-0	apoptosis stimulant	AT406 (SM-406)	1.44071	2021018057_9-4
786-0	caspase inhibitor	Emricasan	1.44045	2021018062_11-13
786-0	bacterial cell wall synthesis inhibitor	Fosfomycin Disodium	1.43938	2021018064_8-21
786-0	serotonin receptor antagonist	Ketanserin	1.439	2021018065_11-9
786-0	protein synthesis inhibitor	Retapamulin	1.43888	2021018058_1-20
786-0	HIV protease inhibitor	Fosamprenavir calcium salt	1.43788	2021018063_13-19
786-0	immunostimulant	Nikethamide	1.43555	2021018060_7-15
786-0	cyclooxygenase inhibitor	Indomethacin	1.43554	2021018056_13-3
786-0	glucocorticoid receptor agonist	Fluocinolone Acetonide	1.43423	2021018057_15-13
786-0	serotonin receptor agonist	Rizatriptan Benzoate	1.4333	2021018055_2-6
786-0	bacterial cell wall synthesis inhibitor	Avermectin B1	1.43313	2021018060_6-3
786-0	cyclooxygenase inhibitor	Nimesulide	1.43298	2021018056_1-6
786-0	dopamine receptor agonist	Fenoldopam mesylate	1.43228	2021018059_5-18
786-0	HIV integrase inhibitor	Caffeic Acid Phenethyl Ester	1.4318	2021018043_9-3
786-0	HCV inhibitor	Daclatasvir Digydrochloride	1.43175	2021018060_14-13
786-0	protease-activated receptor inhibitor	ML161	1.43139	2021018041_16-9
786-0	antimalarial agent	Artemether	1.43073	2021018056_2-10
786-0	glycogen synthase kinase inhibitor	CHIR-98014	1.42987	2021018043_4-9
786-0	phosphodiesterase inhibitor, calcium sensitizer	Pimobendan	1.4295	2021018055_5-22
786-0	matrix metalloprotease inhibitor	Lactobionic acid	1.42821	2021018060_9-19
786-0	norepinephrine reputake inhibitor	Amoxapine	1.42724	2021018065_5-15
786-0	vitamin B	Thiamine HCl (Vitamin B1)	1.42562	2021018064_5-21
786-0	angiogenesis inhibitor	Trans-Tranilast	1.42537	2021018055_1-12; 2021018061_7-14
786-0	histamine receptor antagonist	Tripelennamine HCl	1.42374	2021018064_13-19
786-0	estrogen receptor agonist, estrogenic hormone	Ethinyl Estradiol	1.42106	2021018055_10-8
786-0	HDAC inhibitor	Sodium butyrate	1.42065	2021018064_7-11
786-0	IDHm1 inhibitor	Olutasidenib (FT-2102)	1.42014	2021018063_12-11
786-0	bone resorption inhibitor	Ibandronate sodium	1.41915	2021018064_15-19
786-0	acetylcholine receptor agonist	Piracetam	1.41901	2021018057_10-4
786-0	pharmacological chaperone	D-(+)-Trehalose Anhydrous	1.419	2021018062_1-16
786-0	bacterial cell wall synthesis inhibitor	Potassium acetate	1.41864	2021018060_5-7
786-0	PARP inhibitor, PPAR receptor antagonist	ME0328	1.41821	2021018067_1-12
786-0	acetylcholine receptor antagonist	Cisatracurium Besylate	1.41777	2021018056_3-18
786-0	ALK tyrosine kinase receptor inhibitor	Alectinib hydrochloride	1.4169	2021018065_7-17
786-0	DNA alkylating agent	Dacarbazine	1.41676	2021018055_10-3
786-0	dihydrofolate reductase inhibitor	Trimethoprim	1.41637	2021018057_6-10
786-0	serine/threonine kinase inhibitor	PLX8394	1.41496	2021018062_4-3
786-0	DYRK inhibitor	Harmine hydrochloride	1.41491	2021018058_4-9; 2021018058_4-13
786-0	acetylcholine receptor antagonist	Pancuronium dibromide	1.41466	2021018057_3-19
786-0	anti-inflammatory agent, AP inhibitor, interleukin inhibitor	Tanshinone I	1.41361	2021018056_16-22
786-0	ATP channel blocker	Tolbutamide	1.41275	2021018057_13-9
786-0	angiotensin converting enzyme inhibitor	Quinapril HCl	1.41105	2021018057_4-13
786-0	alcohol dehydrogenase inhibitor	Isovaleramide	1.41095	2021018042_11-19
786-0	insulin growth factor receptor inhibitor	AG-1024	1.41028	2021018038_16-3
786-0	gamma butyrobetaine hydroxylase inhibitor	Mildronate	1.4101	2021018064_4-9
786-0	acetylcholinesterase inhibitor	Pralidoxime chloride	1.40801	2021018064_8-15
786-0	bacterial 50S ribosomal subunit inhibitor	Thiamphenicol	1.40623	2021018057_6-13
786-0	UV blocker	Avobenzone	1.40595	2021018056_4-9
786-0	cytochrome P450 inhibitor, protein synthesis inhibitor	Erythromycin	1.40519	2021018055_10-10
786-0	adrenergic receptor agonist	Tetryzoline	1.40513	2021018061_2-19
786-0	adrenergic receptor antagonist	Naftopidil	1.40485	2021018055_11-4; 2021018056_5-20
786-0	androgen receptor antagonist	Apalutamide?(ARN-509)	1.4047	2021018057_3-12
786-0	muscle relaxant	Methocarbamol	1.40395	2021018056_15-5
786-0	cyclooxygenase inhibitor	Isoniazid	1.40375	2021018056_2-13
786-0	PPAR receptor agonist, insulin sensitizer	Troglitazone (CS-045)	1.40278	2021018062_10-17
786-0	PI3K inhibitor	TGX-221	1.40267	2021018038_11-12
786-0	glucosidase inhibitor	Miglitol	1.40132	2021018057_14-13
786-0	dopamine uptake inhibitor	Amfebutamone HCl	1.40078	2021018040_12-15
786-0	MDM inhibitor	Nutlin-3	1.40001	2021018038_1-13
786-0	HCV inhibitor	Danoprevir (ITMN-191)	1.39913	2021018055_9-17
786-0	calcium channel blocker	Pinaverium bromide	1.39877	2021018063_7-11
786-0	adrenergic receptor agonist, neurotransmitter	L-Adrenaline	1.39869	2021018057_10-3
786-0	PI3K inhibitor	Alpelisib (BYL719)	1.39866	2021018057_9-10
786-0	bacterial cell wall synthesis inhibitor	Ethambutol HCl	1.39594	2021018041_16-20
786-0	bacterial antifolate	Sulfadiazine	1.39486	2021018056_9-11
786-0	bacterial cell wall synthesis inhibitor	Carbenicillin disodium	1.39467	2021018057_10-16
786-0	bacterial cell wall synthesis inhibitor	Oxacillin sodium monohydrate	1.39421	2021018064_9-15
786-0	insulin secretagogue	Glimepiride	1.39297	2021018055_2-19
786-0	analgesic agent	Salicylamide	1.39296	2021018062_16-22
786-0	monoamine oxidase inhibitor	Amezinium (methylsulfate)	1.39242	2021018063_9-9
786-0	growth factor receptor inhibitor, Aurora kinase inhibitor	Danusertib (PHA-739358)	1.39213	2021018055_13-11; 2021018067_1-7
786-0	lipoprotein antagonist	Ki16198	1.39112	2021018041_16-7
786-0	sodium channel blocker	Ajmaline	1.39092	2021018060_6-12
786-0	calcium channel blocker	Benidipine HCl	1.39051	2021018056_6-21
786-0	dopamine uptake inhibitor	Amfebutamone (Bupropion) HCl	1.39049	2021018057_5-11
786-0	monoamine oxidase inhibitor	Pargyline hydrochloride	1.39037	2021018058_13-11
786-0	food preservative	Benzoic Acid	1.39003	2021018058_16-16
786-0	adrenergic receptor antagonist	Nebivolol	1.38988	2021018055_3-22; 2021018061_6-21
786-0	vasopressin receptor agonist	Lypressin Acetate	1.38944	2021018064_11-16
786-0	VEGFR inhibitor	Foretinib (GSK1363089)	1.38899	2021018043_1-6
786-0	norepinephrine reputake inhibitor	(‚àí)-Norepinephrine	1.38896	2021018062_2-4
786-0	TGF beta receptor inhibitor	LY2157299	1.38878	2021018056_8-6
786-0	cyclooxygenase inhibitor	Ibuprofen piconol	1.38856	2021018063_5-7
786-0	bacterial cell wall synthesis inhibitor	Ceftazidime	1.38785	2021018064_11-21
786-0	adenosine receptor antagonist	Etofylline	1.38732	2021018060_4-9
786-0	estrogen receptor agonist	(¬±)-Equol	1.38716	2021018063_15-13
786-0	glutamate receptor agonist	(S)-Glutamic acid	1.38694	2021018064_13-12
786-0	EGFR inhibitor	AG-1478 (Tyrphostin AG-1478)	1.3868	2021018041_13-19
786-0	other antifungal	Fosfluconazole	1.38673	2021018063_13-9
786-0	cytochrome P450 inhibitor	Osilodrostat (LCI699)	1.38651	2021018062_15-3
786-0	bacterial DNA gyrase inhibitor	Ciprofloxacin hydrochloride hydrate	1.38632	2021018060_9-10
786-0	sulfonylurea	Glipizide	1.386	2021018056_1-3
786-0	antioxidant	Timonacic	1.38533	2021018064_4-21
786-0	vasopressin receptor agonist	GHRP-2	1.38529	2021018064_11-18
786-0	glucosidase inhibitor	Luteolin	1.38521	2021018056_14-16
786-0	adrenergic receptor antagonist	Urapidil HCl	1.38517	2021018056_16-21
786-0	bacterial 50S ribosomal subunit inhibitor	Clindamycin palmitate HCl	1.385	2021018057_6-15
786-0	cyclooxygenase inhibitor	Diclofenac Potassium	1.38457	2021018057_2-4
786-0	protein synthesis inhibitor, bacterial 50S ribosomal subunit inhibitor	Tedizolid	1.38449	2021018060_5-20
786-0	potassium-competitive acid antagonist	Revaprazan Hydrochloride	1.38304	2021018060_8-13
786-0	bacterial DNA gyrase inhibitor	Prulifloxacin (NM441. AF 3013)	1.38281	2021018056_15-10
786-0	androgen receptor antagonist	Mesterolone	1.38198	2021018058_16-19
786-0	potassium channel blocker	4-Aminopyridine	1.3816	2021018060_2-9
786-0	fibroblast activation protein inhibitor, dipeptidyl peptidase inhibitor	Talabostat (Val-boroPro. PT-100)	1.38064	2021018063_4-5
786-0	HSP inhibitor, TP53 inhibitor	Pifithrin-?	1.38048	2021018041_6-13; 2021018041_8-13
786-0	apoptosis stimulant	Tasisulam	1.3804	2021018042_12-20
786-0	JAK inhibitor	CEP-33779	1.37938	2021018067_1-21
786-0	histamine receptor antagonist	Desloratadine	1.37927	2021018058_13-10
786-0	cyclooxygenase inhibitor	Phenacetin	1.37924	2021018057_16-11
786-0	bacterial cell wall synthesis inhibitor	Cephalothin	1.37895	2021018059_9-14
786-0	lipoxygenase inhibitor	Baicalein	1.3789	2021018056_6-10
786-0	HCV inhibitor	Simeprevir	1.37861	2021018060_2-7
786-0	histamine receptor antagonist	Benztropine mesylate	1.37839	2021018057_10-14
786-0	ribosomal protein inhibitor	BI-D1870	1.37837	2021018041_15-18
786-0	thyroid hormone stimulant	L-Thyroxine	1.37825	2021018057_8-15
786-0	topoisomerase inhibitor, chelating agent	Dexrazoxane HCl (ICRF-187. ADR-529)	1.37761	2021018055_12-3; 2021018061_2-7
786-0	lipase clearing factor inhibitor	Clinofibrate	1.37716	2021018057_12-19
786-0	HIV integrase inhibitor	Dolutegravir (GSK1349572)	1.37702	2021018057_16-19
786-0	GABA receptor antagonist	Fluralaner	1.37682	2021018063_3-11
786-0	sodium channel blocker	Bupivacaine HCl	1.37672	2021018057_9-11
786-0	aromatic L-amino acid decarboxylase inhibitor	Carbidopa	1.37588	2021018056_2-7
786-0	dopamine receptor antagonist, serotonin receptor antagonist	lurasidone	1.37462	2021018061_14-15
786-0	bacterial DNA gyrase inhibitor	Piromidic Acid	1.37333	2021018059_4-9
786-0	vitamin D receptor agonist	D panthenol	1.37307	2021018059_8-12
786-0	glutamate receptor modulator	Cyclothiazide	1.37304	2021018063_3-15
786-0	urease inhibitor	Acetohydroxamic acid	1.3728	2021018059_7-16
786-0	bacterial cell wall synthesis inhibitor	Nicarbazin	1.37279	2021018060_7-11
786-0	norepinephrine transporter inhibitor	Atomoxetine HCl	1.37229	2021018057_4-16
786-0	glucocorticoid receptor agonist	Methylprednisolone	1.37209	2021018056_9-5
786-0	angiotensin receptor antagonist	Perindopril Erbumine	1.37187	2021018064_5-7
786-0	protein synthesis inhibitor	Clindamycin alcoholate	1.37178	2021018060_6-20
786-0	estrogen receptor agonist	Estradiol valerate	1.37158	2021018057_10-12
786-0	adrenergic receptor antagonist	Nicergoline	1.37137	2021018059_12-22
786-0	GABA receptor antagonist	Picrotoxinin	1.37133	2021018059_6-17
786-0	cytochrome P450 inhibitor	Arbidol HCl	1.3704	2021018056_13-18
786-0	PI3K inhibitor	Wortmannin	1.37019	2021018041_5-4
786-0	CC chemokine receptor antagonist	Plerixafor 8HCl (AMD3100 8HCl)	1.37009	2021018064_7-17
786-0	vasodilator	Khellin	1.36993	2021018062_4-20
786-0	topoisomerase inhibitor	Flumequine	1.36954	2021018057_14-16
786-0	TRPV agonist	Nonivamide	1.36775	2021018058_10-19
786-0	SYK inhibitor	R788 (Fostamatinib) Disodium	1.36774	2021018065_9-9
786-0	glucocorticoid receptor agonist	Diflorasone	1.36762	2021018060_6-10
786-0	calcium channel blocker	Nifedipine	1.36681	2021018056_3-17
786-0	histamine receptor antagonist	Chlorpheniramine Maleate	1.36605	2021018056_9-17
786-0	glutathione peroxidase agonist, nitric oxide synthase inhibitor, H+/K+-ATPase inhibitor, cyclooxygenase inhibitor	Ebselen	1.36558	2021018063_4-11
786-0	serotonin receptor antagonist	Dolasetron	1.36539	2021018060_6-6
786-0	acetylcholine receptor antagonist	Succinylcholine Chloride Dihydrate	1.36458	2021018064_16-7
786-0	EGFR inhibitor	Chrysophanic Acid	1.36357	2021018040_16-9
786-0	JAK inhibitor	WHI-P154	1.36271	2021018067_9-21
786-0	glycine receptor antagonist	Brucine sulfate salt hydrate	1.36261	2021018059_6-15
786-0	bacterial cell wall synthesis inhibitor	Cefazedone	1.36231	2021018060_3-13
786-0	c-Met inhibitor	INCB28060	1.36231	2021018065_13-11
786-0	bacterial cell wall synthesis inhibitor	Rafoxanide	1.36229	2021018060_16-19
786-0	coenzyme A precursor	D-Pantothenic acid	1.36227	2021018043_16-5
786-0	potassium channel antagonist	3-n-Butylphathlide	1.36087	2021018062_1-14
786-0	bacterial cell wall synthesis inhibitor	Bronopol	1.36037	2021018059_1-8
786-0	ATP channel blocker, insulin secretagogue	Gliclazide	1.36	2021018057_10-15
786-0	prostanoid receptor agonist	Alprostadil	1.35995	2021018055_7-18
786-0	calcium channel blocker	Isradipine	1.3591	2021018055_16-14
786-0	monoamine oxidase inhibitor	Procarbazine HCl	1.35871	2021018064_3-11
786-0	mucolytic agent	Sorbitol	1.3584	2021018057_5-7
786-0	endothelin receptor antagonist	Macitentan	1.358	2021018062_4-7
786-0	cyclooxygenase inhibitor	Bufexamac	1.35709	2021018057_9-18
786-0	local anesthetic	Oxethazaine	1.35688	2021018059_14-7
786-0	porcupine inhibitor	IWP-L6	1.35688	2021018042_16-18
786-0	nucleoside reverse transcriptase inhibitor	Bifendate	1.35629	2021018060_11-15
786-0	serine protease inhibitor	Gabexate Mesylate	1.35582	2021018056_3-16
786-0	cell division inducer	Kinetin	1.35506	2021018056_8-16
786-0	SYK inhibitor	PRT062607 (P505-15. BIIB057) HCl	1.35485	2021018043_11-15
786-0	kinase inhibitor	GSK2256098	1.35436	2021018062_16-17
786-0	endothelin receptor antagonist	Bosentan Hydrate	1.35421	2021018057_3-22
786-0	DNA alkylating agent	Streptozotocin (STZ)	1.3539	2021018055_4-15
786-0	EZH2 inhibitor	CPI-1205	1.35386	2021018062_10-15
786-0	purinergic receptor antagonist	MRS 2578	1.35378	2021018041_15-20
786-0	HIV attachment inhibitor	Temsavir (BMS-626529)	1.35367	2021018063_11-21
786-0	bacterial cell wall synthesis inhibitor	Enoxacin Sesquihydrate	1.35359	2021018060_11-10
786-0	tachykinin antagonist	Netupitant	1.35288	2021018065_11-15
786-0	glutamate receptor modulator	ADX-47273	1.3525	2021018041_15-13
786-0	antioxidant	Troxerutin	1.35223	2021018057_5-3
786-0	adrenergic receptor agonist	Adrafinil	1.35147	2021018060_13-12
786-0	HCV inhibitor	Telaprevir (VX-950)	1.35131	2021018055_11-20
786-0	bacterial cell wall synthesis inhibitor	Cefixime	1.35131	2021018059_13-14
786-0	acetylcholine receptor antagonist	Sulbutiamine	1.35055	2021018060_3-10
786-0	thymidylate synthase inhibitor	Psoralen	1.35054	2021018059_8-18
786-0	RNA synthesis inhibitor	Rifaximin	1.35046	2021018056_3-15
786-0	CC chemokine receptor antagonist	Maraviroc	1.34992	2021018056_8-19
786-0	acetylcholine precursor	Choline bitartrate	1.34964	2021018064_8-17
786-0	HIV protease inhibitor	Amprenavir	1.34925	2021018055_16-10
786-0	HMGCR inhibitor	Simvastatin	1.34915	2021018056_5-15
786-0	PI3K inhibitor	AS-604850	1.34863	2021018041_1-13
786-0	calcium receptor antagonist	NPS-2143	1.3483	2021018041_13-5
786-0	carbonic anhydrase inhibitor	Mafenide hydrochloride	1.34815	2021018058_3-13
786-0	local anesthetic	Hexylresorcinol	1.34741	2021018059_9-10
786-0	acetylcholine receptor agonist	Pramiracetam	1.3467	2021018057_4-15
786-0	DNA dependent protein kinase inhibitor	AZD7648	1.34644	2021018063_12-5
786-0	acetylcholine receptor agonist	Cytisine	1.34585	2021018056_10-12
786-0	bacterial cell wall synthesis inhibitor	Biapenem	1.34571	2021018064_5-5
786-0	toll-like receptor agonist	Resiquimod	1.34544	2021018062_16-7
786-0	serotonin√¢‚Ç¨‚Äúnorepinephrine reuptake inhibitor (SNRI), norepinephrine reuptake inhibitor, norepinephrine inhibitor, serotonin receptor antagonist	Amitriptyline HCl	1.34383	2021018057_16-16
786-0	voltage-gated sodium channel blocker	Rufinamide	1.34363	2021018055_16-7
786-0	thyrotropin releasing hormone receptor agonist	Protirelin	1.34305	2021018059_4-10
786-0	bacterial cell wall synthesis inhibitor	Chlorobutanol	1.34242	2021018058_13-13
786-0	glucocorticoid receptor agonist	Fluocinonide	1.34222	2021018057_8-17
786-0	angiotensin converting enzyme inhibitor	Trandolapril	1.33991	2021018063_15-9
786-0	cyclooxygenase inhibitor	Sodium 4-Aminosalicylate	1.33941	2021018062_4-16
786-0	bacterial cell wall synthesis inhibitor	Cefepime Dihydrochloride Monohydrate	1.33918	2021018058_3-7
786-0	thymidylate synthase inhibitor	Sofosbuvir (PSI-7977. GS-7977)	1.33911	2021018057_7-8
786-0	P glycoprotein inhibitor	Cinchonine(LA40221)	1.33894	2021018056_4-12
786-0	dopamine receptor antagonist	Droperidol	1.33865	2021018058_4-8
786-0	serotonin receptor antagonist	Flopropione	1.33655	2021018059_5-13
786-0	indoleamine 2,3-dioxygenase inhibitor	Epacadostat (INCB024360)	1.33636	2021018062_1-21
786-0	calcium channel blocker	Osthole	1.33535	2021018056_2-20
786-0	serotonin receptor antagonist	Cinitapride Hydrogen Tartrate	1.33356	2021018061_9-12
786-0	dihydrofolate reductase inhibitor	Sulfameter	1.33331	2021018055_16-6
786-0	carbonic anhydrase inhibitor	Benzthiazide	1.33329	2021018059_16-3
786-0	glucocorticoid receptor agonist	Betamethasone Valerate	1.33276	2021018055_4-20
786-0	coagulation factor inhibitor	Rivaroxaban	1.33234	2021018057_3-16
786-0	bacterial cell wall synthesis inhibitor	Colistin Sulfate	1.33186	2021018064_2-7
786-0	bacterial cell wall synthesis inhibitor	Oxytetracycline Dihydrate	1.33106	2021018056_1-8
786-0	serotonin receptor antagonist	Frovatriptan Succinate	1.33037	2021018062_10-18
786-0	growth hormone secretagogue receptor agonist	Anamorelin	1.32993	2021018060_7-21
786-0	acetylcholine receptor agonist, adrenergic receptor antagonist	Atenolol	1.32938	2021018060_9-3
786-0	vasodilator	Hydralazine HCl	1.32812	2021018066_13-3
786-0	p38 MAPK inhibitor	PH-797804	1.32759	2021018041_9-19
786-0	histamine receptor ligand, histamine receptor antagonist	Alimemazine Tartrate	1.32732	2021018061_8-19
786-0	bacterial DNA gyrase inhibitor	Nalidixic acid	1.32699	2021018056_6-18
786-0	dopamine receptor antagonist	Melitracen hydrochloride	1.32686	2021018060_12-9
786-0	STAT inhibitor	S3I-201	1.32592	2021018038_3-10
786-0	HDAC inhibitor	Droxinostat	1.3248	2021018067_7-11
786-0	bacterial antifolate	Sulfisoxazole	1.32358	2021018056_6-11
786-0	sodium/glucose cotransporter inhibitor	Canagliflozin	1.32261	2021018057_1-6
786-0	ACAT inhibitor	Hesperetin	1.32254	2021018040_5-12
786-0	calcium channel activator	Cinacalcet HCl	1.32222	2021018055_8-9
786-0	toll-like receptor agonist	GS-9620	1.32219	2021018065_3-19
786-0	carbonic anhydrase inhibitor	Methazolamide	1.32185	2021018058_3-16
786-0	EGFR inhibitor	WZ4002	1.32174	2021018038_3-14
786-0	histamine receptor antagonist	Roxatidine Acetate HCl	1.32015	2021018056_4-5
786-0	serotonin receptor antagonist	Granisetron HCl	1.31995	2021018064_3-5
786-0	sodium/glucose cotransporter inhibitor	Sotagliflozin (LX4211)	1.31922	2021018062_12-7
786-0	histamine receptor antagonist	CarbinoxaMine Maleate	1.3192	2021018059_10-12
786-0	histamine receptor antagonist	S 38093	1.31893	2021018062_1-4
786-0	dopamine receptor agonist	Ropinirole HCl	1.31875	2021018057_8-18
786-0	bacterial antifolate	Sulfachloropyridazine	1.31842	2021018058_3-15
786-0	steroid	Epiandrosterone	1.31697	2021018057_1-12
786-0	antihistamine	Hydroxyzine 2HCl	1.31695	2021018058_5-14
786-0	bacterial DNA gyrase inhibitor	Moxifloxacin	1.3165	2021018055_5-14; 2021018061_13-11
786-0	PI3K inhibitor	CH5132799	1.31595	2021018041_15-15
786-0	cyclooxygenase inhibitor	Suprofen	1.31591	2021018056_15-9
786-0	apoptosis stimulant	Taurolidine	1.31529	2021018060_3-15
786-0	histamine receptor agonist	Histamine 2HCl	1.3151	2021018058_2-12
786-0	glutamate receptor agonist	(R)-Serine	1.31469	2021018064_11-12
786-0	lipoxygenase inhibitor	Esculetin	1.31455	2021018059_10-14
786-0	sigma receptor antagonist	S1RA	1.31449	2021018063_16-3
786-0	cysteine peptidase inhibitor, calpain inhibitor, cysteine protease inhibitor	E-64	1.31441	2021018043_16-4
786-0	plasminogen activator inhibitor, antifibrinolytic	Tranexamic Acid	1.31329	2021018064_11-9
786-0	antiinfective drug	Ozenoxacin	1.31319	2021018063_15-19
786-0	serotonin receptor antagonist	Ondansetron HCl	1.31261	2021018055_15-4
786-0	porcupine inhibitor	Wnt-C59 (C59)	1.31241	2021018042_4-13
786-0	free fatty acid receptor agonist, G protein-coupled receptor agonist	GW9508	1.31157	2021018043_1-13
786-0	SIRT inhibitor	Salvianolic acid B	1.31109	2021018059_4-18
786-0	adipose triglyceride lipase inhibitor	Atglistatin	1.3105	2021018043_4-4
786-0	PPAR receptor agonist, insulin sensitizer	Rosiglitazone	1.30999	2021018057_6-9
786-0	acetylcholine receptor antagonist	Solifenacin succinate	1.30983	2021018060_11-14; 2021018064_11-17
786-0	bacterial DNA inhibitor	Nitrofural	1.3097	2021018055_8-12
786-0	free radical scavenger	Nicaraven	1.30898	2021018059_13-15
786-0	glucocorticoid receptor agonist	Clobetasol propionate	1.30885	2021018057_8-13
786-0	histamine receptor antagonist	Pemirolast potassium	1.30872	2021018064_10-5
786-0	phosphodiesterase inhibitor	Cilomilast	1.30853	2021018038_4-18
786-0	histamine receptor agonist, histamine receptor antagonist	Betahistine	1.30812	2021018061_6-3
786-0	tyrosine kinase inhibitor	Pexidartinib (PLX3397)	1.30786	2021018062_5-17
786-0	proton pump inhibitor	NEXIUM (esomeprazole magnesium)	1.3072	2021018056_13-7
786-0	dihydropteroate synthetase inhibitor	Sulphadimethoxine	1.30596	2021018039_4-4
786-0	PDGFR tyrosine kinase receptor inhibitor	Sennoside B	1.30584	2021018058_5-12
786-0	LDL receptor activator	Berberine	1.30563	2021018062_9-10
786-0	HDAC inhibitor	Divalproex Sodium	1.30552	2021018055_2-22
786-0	analgesic agent	Amidopyrine	1.3046	2021018041_16-18
786-0	phosphodiesterase inhibitor	Resorcinol	1.30357	2021018059_3-12
786-0	neurotrophic agent	Inosine	1.30346	2021018057_11-9
786-0	topical anesthetic	Pramoxine HCl	1.30204	2021018058_16-6
786-0	cholesteryl ester transfer protein inhibitor	Torcetrapib	1.30133	2021018057_5-8
786-0	androgen receptor antagonist	Cyproterone Acetate	1.30106	2021018056_5-6
786-0	adrenergic receptor antagonist	Vincamine	1.3001	2021018065_13-13
786-0	cyclooxygenase inhibitor	Amfenac Sodium Monohydrate	1.29979	2021018058_4-16
786-0	11-beta hydroxysteroid dehydrogenase inhibitor	Emodin	1.29966	2021018056_2-14
786-0	sterol demethylase inhibitor	Sulconazole Nitrate	1.29849	2021018058_6-12
786-0	adrenergic receptor agonist	Oxymetazoline HCl	1.29807	2021018043_10-5
786-0	vasopressin receptor antagonist	Conivaptan HCl	1.29765	2021018056_7-18
786-0	glutamate receptor antagonist, sigma receptor agonist	Dextromethorphan hydrobromide hydrate	1.29759	2021018059_3-18
786-0	bacterial cell wall synthesis inhibitor	Ampicillin Trihydrate	1.29716	2021018058_2-16
786-0	RAF inhibitor	AZ 628	1.29677	2021018043_6-9
786-0	cyclooxygenase inhibitor	Propacetamol hydrochloride	1.2964	2021018060_9-11
786-0	VEGFR inhibitor, RET tyrosine kinase inhibitor, EGFR inhibitor	Vandetanib (ZD6474)	1.296	2021018065_3-3
786-0	adenosine receptor antagonist	L-Arginine HCl (L-Arg)	1.2958	2021018064_3-21
786-0	mitochondrial electron transport inhibitor	Atovaquone	1.29514	2021018057_8-6
786-0	ATPase inhibitor	(-)-Blebbistatin	1.29486	2021018042_4-19
786-0	laxative	Lactulose	1.2948	2021018055_9-18
786-0	purinergic receptor antagonist	Ticlopidine HCl	1.29469	2021018064_15-9
786-0	bacterial cell wall synthesis inhibitor	Cefminox Sodium	1.29468	2021018060_10-8
786-0	bacterial cell wall synthesis inhibitor	Sodium sulfadiazine	1.29418	2021018059_13-20
786-0	Wnt pathway inhibitor	KY02111	1.29375	2021018042_16-17
786-0	HDAC inhibitor	CI994 (Tacedinaline)	1.29362	2021018067_3-21
786-0	anthelmintic agent	Albendazole Oxide	1.29339	2021018056_15-19
786-0	GLCNAC phosphotransferase inhibitor	Thiamet G	1.29297	2021018042_12-10
786-0	bacterial cell wall synthesis inhibitor	Azithromycin Dihydrate	1.29295	2021018058_16-14
786-0	estrogen receptor agonist	Estradiol Cypionate	1.29284	2021018058_1-18
786-0	bacterial cell wall synthesis inhibitor	Gentamicin Sulfate	1.29264	2021018064_4-7
786-0	contraceptive agent	Gestodene	1.2926	2021018055_10-21
786-0	adrenergic receptor agonist	Formoterol Hemifumarate	1.29207	2021018056_10-21
786-0	glutamate receptor modulator	Pregnenolone	1.29186	2021018056_2-11
786-0	aldose reductase inhibitor	Epalrestat	1.29141	2021018065_13-7
786-0	KIT inhibitor, VEGFR inhibitor, PDGFR tyrosine kinase receptor inhibitor	Motesanib Diphosphate (AMG-706)	1.29083	2021018038_3-7
786-0	muscle relaxant	Chlorphenesin	1.29069	2021018063_13-5
786-0	norepinephrine reuptake inhibitor, serotonin reuptake inhibitor, serotonin receptor antagonist, adrenergic inhibitor	Nefazodone hydrochloride	1.28973	2021018060_2-16
786-0	purine antagonist, protein synthesis inhibitor, immunosuppressant	6-Mercaptopurine (6-MP) Monohydrate	1.28941	2021018055_2-15; 2021018059_2-19
786-0	chelating agent	Clioquinol	1.28853	2021018059_5-16
786-0	fungal squalene epoxidase inhibitor	Tolnaftate	1.28798	2021018056_11-8
786-0	PARP inhibitor	Veliparib (ABT-888)	1.28778	2021018055_1-3; 2021018067_1-3
786-0	local anesthetic	Benzyl alcohol	1.28751	2021018059_3-16
786-0	cyclooxygenase inhibitor	4-Aminoantipyrine	1.28541	2021018059_10-19
786-0	bacterial cell wall synthesis inhibitor	Triacetin	1.28353	2021018059_7-12
786-0	indoleamine 2,3-dioxygenase inhibitor	Indoximod (NLG-8189Ôºâ	1.28333	2021018065_9-19
786-0	sigma receptor agonist	Dimemorfan phosphate	1.28276	2021018064_7-4
786-0	glucocorticoid receptor agonist, anti-inflammatory agent	Betamethasone	1.28192	2021018055_15-16
786-0	bacterial cell wall synthesis inhibitor	Neticonazole Hydrochloride	1.28189	2021018060_11-13
786-0	glucocorticoid receptor agonist	Desoximetasone	1.2816	2021018061_16-11
786-0	bacterial cell wall synthesis inhibitor	Cefazolin	1.28103	2021018062_8-20
786-0	adrenergic receptor agonist	Vilanterol Trifenate	1.2808	2021018058_13-17
786-0	cyclooxygenase inhibitor	Ketoprofen	1.28063	2021018055_10-12
786-0	bacterial cell wall synthesis inhibitor	Mupirocin calcium	1.28056	2021018060_10-15
786-0	bacterial DNA gyrase inhibitor	Norfloxacin	1.28043	2021018065_3-5
786-0	DNA synthesis inhibitor, T cell inhibitor	Nelarabine	1.27927	2021018055_4-3
786-0	serine protease inhibitor	Aprotinin	1.27872	2021018064_1-14
786-0	prostanoid receptor antagonist, cyclooxygenase inhibitor	Tolfenamic Acid	1.27759	2021018056_4-15
786-0	PI3K inhibitor	CAL-101 (Idelalisib. GS-1101)	1.2772	2021018056_4-6
786-0	cyclooxygenase inhibitor	Flurbiprofen Axetil	1.27667	2021018063_3-9
786-0	catalase stimulant	EUK 134	1.27622	2021018042_10-3
786-0	PKC inhibitor	Myricitrin	1.27557	2021018040_5-16
786-0	androgen receptor antagonist	Chlormadinone acetate	1.27488	2021018059_7-14
786-0	calcium channel blocker	Nicardipine HCl	1.27429	2021018058_2-22; 2021018060_5-18
786-0	JAK inhibitor	Itacitinib (INCB39110)	1.27427	2021018062_1-17
786-0	histamine receptor antagonist	Mebhydrolin napadisylate	1.2731	2021018065_1-17
786-0	HDAC inhibitor	MC1568	1.27258	2021018067_13-11
786-0	glucocorticoid receptor agonist	Deflazacort	1.2725	2021018056_14-5
786-0	JAK inhibitor	PF-06651600	1.2714	2021018062_2-19
786-0	estrogen receptor agonist	Ethynodiol diacetate	1.27138	2021018057_4-14
786-0	telomerase inhibitor	Costunolide	1.27113	2021018055_6-15
786-0	cyclooxygenase inhibitor	Ibuprofen Lysine	1.27054	2021018064_9-7
786-0	adrenergic receptor antagonist	Salmeterol Xinafoate	1.27002	2021018059_15-21
786-0	cyclooxygenase inhibitor	Fenoprofen calcium hydrate	1.26908	2021018057_13-18
786-0	bacterial cell wall synthesis inhibitor	Fusidate Sodium	1.26868	2021018059_10-6
786-0	bone resorption inhibitor	Etidronate	1.26856	2021018064_9-9
786-0	selective serotonin reuptake inhibitor (SSRI)	Fluvoxamine maleate	1.26826	2021018055_12-17
786-0	psychoactive drug, dopamine receptor antagonist	Haloperidol	1.26818	2021018056_10-11
786-0	acetylcholine receptor antagonist	Benactyzine hydrochloride	1.26793	2021018058_7-13
786-0	pyruvate ferredoxin oxidoreductase inhibitor	Nitazoxanide	1.26781	2021018055_14-8
786-0	GABA receptor antagonist	(+)-Bicuculline	1.2677	2021018042_12-15
786-0	CDK inhibitor	JNJ-7706621	1.26676	2021018067_1-11
786-0	CRTH receptor antagonist	OC000459	1.26652	2021018057_11-10
786-0	cardiac myosin activator	Omecamtiv mecarbil (CK-1827452)	1.2663	2021018057_4-19
786-0	HCV inhibitor	Asunaprevir	1.26547	2021018060_9-17
786-0	adrenergic receptor antagonist	Carazolol	1.26534	2021018063_3-7
786-0	bacterial cell wall synthesis inhibitor	Imidocarb dipropionate	1.26451	2021018060_3-12
786-0	prostanoid receptor antagonist	Benzydamine HCl	1.264	2021018058_8-18
786-0	5 alpha reductase inhibitor	Finasteride	1.26225	2021018055_11-19
786-0	potassium channel blocker, sodium channel blocker	Mepivacaine HCl	1.26213	2021018057_2-14; 2021018060_8-14
786-0	serotonin receptor agonist	Zolmitriptan	1.26213	2021018055_16-12
786-0	acetylcholine receptor antagonist	Tiotropium Bromide hydrate	1.26192	2021018057_6-7
786-0	potassium channel activator, nitric oxide donor	Nicorandil	1.26188	2021018056_14-15
786-0	bacterial cell wall synthesis inhibitor	Meropenem Trihydrate	1.26149	2021018060_11-7
786-0	protein synthesis inhibitor	Rifabutin	1.26148	2021018056_9-7
786-0	cyclooxygenase inhibitor	Ampiroxicam	1.26148	2021018058_11-10
786-0	MET inhibitor	NVP-BVU972	1.26127	2021018041_11-4
786-0	bacterial cell wall synthesis inhibitor	Cefoxitin sodium	1.26075	2021018060_5-5
786-0	dipeptidyl peptidase inhibitor	AlogliptinÔºàSYK-322Ôºâbenzoate	1.25984	2021018057_9-12
786-0	antibacterial	Gamithromycin	1.2596	2021018060_10-6
786-0	cholesteryl ester transfer protein inhibitor	Dalcetrapib (JTT-705. RO4607381)	1.25956	2021018057_9-6
786-0	glutamate receptor agonist	L-Proline	1.25871	2021018064_5-8
786-0	histone lysine demethylase inhibitor	OG-L002	1.25831	2021018067_11-8
786-0	bacterial cell wall synthesis inhibitor	Cefotaxime	1.25727	2021018062_2-18
786-0	anti-inflammatory agent, interleukin inhibitor	Tanshinone IIA	1.25721	2021018057_1-3
786-0	opioid receptor antagonist	Naltrexone HCl	1.25644	2021018056_7-16
786-0	VEGFR inhibitor	SKLB1002	1.25627	2021018042_10-14
786-0	immunosuppressant, inosine monophosphate dehydrogenase inhibitor	Mizoribine	1.25607	2021018064_9-5
786-0	acetylcholine receptor antagonist	Isopropamide Iodide	1.256	2021018061_8-13
786-0	pyruvate kinase isozyme activator	Mitapivat	1.25571	2021018063_7-13
786-0	prostanoid receptor antagonist	Aceclofenac	1.2552	2021018060_9-5
786-0	bacterial cell wall synthesis inhibitor	Cefpodoxime proxetil	1.25466	2021018060_6-8
786-0	dopamine receptor antagonist	Cariprazine HCl	1.25457	2021018062_12-18
786-0	nootropic agent	Edaravone	1.25432	2021018055_12-15
786-0	bacterial cell wall synthesis inhibitor	Miconazole Nitrate	1.25388	2021018056_14-13; 2021018057_10-5
786-0	histamine receptor antagonist	Cyproheptadine HCl	1.25377	2021018056_9-6
786-0	histone lysine demethylase inhibitor	ORY-1001 (RG-6016) 2HCl	1.25376	2021018062_9-15
786-0	PARP inhibitor	PJ34	1.25366	2021018067_11-21
786-0	cytochrome P450 inhibitor	Naringin	1.25328	2021018056_8-18
786-0	acetylcholine receptor antagonist	Harmaline	1.25206	2021018059_14-20
786-0	angiotensin converting enzyme activator	Diminazene Aceturate	1.25196	2021018058_16-8
786-0	apolipoprotein expression enhancer	Apabetalone (RVX-208)	1.25188	2021018061_12-22; 2021018067_7-10
786-0	local anesthetic	Prilocaine	1.25165	2021018055_2-8
786-0	cyclooxygenase inhibitor	Isopsoralen	1.25154	2021018058_6-15
786-0	cyclooxygenase inhibitor	Asaraldehyde	1.25128	2021018040_16-8
786-0	TGF beta receptor inhibitor	Pirfenidone	1.25117	2021018057_9-14
786-0	adrenergic receptor agonist	Guanabenz Acetate	1.25098	2021018058_3-22
786-0	PI3K inhibitor, mTOR inhibitor	PI-103	1.25069	2021018038_13-7
786-0	focal adhesion kinase inhibitor	PF-562271 HCl	1.24981	2021018041_2-5; 2021018042_14-22
786-0	mucus protecting agent	Sofalcone	1.24977	2021018060_4-22
786-0	phosphodiesterase inhibitor	Crisaborole (AN2728)	1.24934	2021018060_16-5
786-0	PERK inhibitor	GSK2656157	1.2493	2021018042_14-11
786-0	potassium channel activator	Diazoxide	1.249	2021018059_5-20
786-0	bacterial cell wall synthesis inhibitor	Penicillin V potassium salt	1.24756	2021018064_13-21
786-0	bacterial cell wall synthesis inhibitor	Micafungin Sodium	1.24717	2021018064_2-13
786-0	bacterial cell wall synthesis inhibitor	Omadacycline tosylate	1.24654	2021018063_13-17
786-0	ribonucleotide reductase inhibitor	Hydroxyurea	1.24583	2021018056_8-7
786-0	cyclooxygenase inhibitor	Scopoletin	1.24565	2021018058_10-13
786-0	other antifungal	Flucytosine	1.24565	2021018055_4-16
786-0	angiotensin converting enzyme inhibitor	Ramipril	1.24561	2021018056_7-15
786-0	histamine receptor antagonist	Bilastine	1.24534	2021018065_5-13
786-0	local anesthetic	Articaine HCl	1.24429	2021018057_12-12
786-0	antiseptic	Diiodohydroxyquinoline	1.24424	2021018059_1-10
786-0	phosphodiesterase inhibitor	Dipyridamole	1.24386	2021018056_6-7
786-0	NFkB Activation	Stearic acid	1.24344	2021018061_12-19
786-0	glucocorticoid receptor agonist	Flumethasone	1.2434	2021018058_8-6
786-0	solute carrier family member inhibitor	Bumetanide	1.24303	2021018055_16-11
786-0	PPAR receptor agonist	Elafibranor	1.24194	2021018058_3-17
786-0	NFkB pathway inhibitor, apoptosis stimulant, ACAT inhibitor, sterol regulatory element binding protein (SREBP) inhibitor	Betulin	1.24148	2021018059_4-20
786-0	bacterial cell wall synthesis inhibitor	p-Anisaldehyde	1.24128	2021018060_8-19
786-0	bacterial antifolate	Sulfamerazine	1.2407	2021018057_10-10
786-0	CC chemokine receptor antagonist	SCH-527123	1.2404	2021018063_6-5
786-0	tyrosinase inhibitor	Kojic acid	1.23952	2021018060_9-8
786-0	bacterial cell wall synthesis inhibitor	Faropenem Sodium	1.2395	2021018060_13-7
786-0	VEGFR inhibitor	Fruquintinib	1.23928	2021018061_16-9
786-0	bacterial cell wall synthesis inhibitor	Cefcapene Pivoxil Hydrochloride	1.23924	2021018060_7-7
786-0	insulin growth factor receptor inhibitor, insulin receptor ligand, IGF-1 inhibitor	GSK1904529A	1.23895	2021018038_15-17
786-0	acetylcholine receptor agonist	(-)-Tetramisole	1.23816	2021018039_16-21
786-0	retinoid receptor agonist, retinoid receptor ligand	Tretinoin	1.23767	2021018055_6-14
786-0	thymidylate synthase inhibitor	Fexinidazole	1.23753	2021018063_10-9
786-0	p38 MAPK inhibitor	VX-702	1.23697	2021018042_4-9
786-0	kainate receptor antagonist, glutamate receptor antagonist, carbonic anhydrase inhibitor	Topiramate	1.23668	2021018055_15-10
786-0	smoothened receptor antagonist	SANT-1	1.23637	2021018042_12-17
786-0	monoacylglucerol lipase inhibitor	JZL184	1.23598	2021018042_16-5
786-0	RNA polymerase inhibitor	Rifapentine	1.23584	2021018056_13-9
786-0	bacterial DNA inhibitor	Methenamine	1.23454	2021018065_5-21
786-0	proton pump inhibitor	Ilaprazole sodium	1.23424	2021018061_15-7
786-0	acetylcholine receptor antagonist	Dicyclomine HCl	1.23367	2021018059_2-13
786-0	adrenergic receptor agonist	Naphazoline HCl	1.23299	2021018057_6-3
786-0	DNA alkylating agent	Palifosfamide	1.23277	2021018061_5-12
786-0	VEGFR inhibitor, PDGFR tyrosine kinase receptor inhibitor	Linifanib (ABT-869)	1.23173	2021018043_5-4
786-0	lipoprotein lipase activator	Gemfibrozil	1.23136	2021018056_3-5
786-0	adrenergic receptor antagonist	Procaterol HCl	1.23047	2021018056_11-12
786-0	adrenergic receptor antagonist	Dapiprazole Hydrochloride	1.22947	2021018060_9-20
786-0	nucleoside reverse transcriptase inhibitor	Doravirine (MK-1439)	1.22847	2021018063_5-13
786-0	neurokinin receptor antagonist	Rolapitant	1.2283	2021018061_3-3
786-0	Procollagen C-Endopeptidase Inhibitors	UK 383367	1.22823	2021018040_15-17
786-0	adrenergic receptor antagonist	Propranolol HCl	1.22778	2021018058_2-4
786-0	serotonin receptor antagonist	Ondansetron Hydrochloride Dihydrate	1.22736	2021018059_10-18
786-0	bacterial cell wall synthesis inhibitor	Pivmecillinam hydrochloride	1.22715	2021018061_1-3
786-0	antitussive	Levodropropizine	1.22676	2021018058_2-14
786-0	protein tyrosine kinase inhibitor	Rheochrysidin	1.22567	2021018040_16-7
786-0	DNA inhibitor	Busulfan	1.22412	2021018055_8-20
786-0	glutamate receptor positive allosteric modulator	VU 0364770	1.22391	2021018041_13-22
786-0	acetylcholine receptor agonist	Bethanechol chloride	1.22389	2021018057_11-11
786-0	bacterial 50S ribosomal subunit inhibitor	Josamycin	1.22351	2021018063_3-19
786-0	HDAC inhibitor	Suberohydroxamic acid	1.22347	2021018061_3-16
786-0	CMV terminase inhibitor	Letermovir(AIC246)	1.2231	2021018063_15-17
786-0	adrenergic receptor antagonist	Timolol Maleate	1.22293	2021018058_10-12
786-0	histamine receptor antagonist	Doxepin HCl	1.22231	2021018057_16-8
786-0	bone resorption inhibitor	Ipriflavone (Osteofix)	1.22183	2021018057_1-9
786-0	dopamine receptor agonist	Uridine	1.22183	2021018056_3-4
786-0	carbamoyl phosphate synthase activator	Carglumic Acid	1.22151	2021018060_6-4
786-0	glucocorticoid receptor agonist	Medrysone	1.2215	2021018059_16-5
786-0	ALK tyrosine kinase receptor inhibitor	GW788388	1.22118	2021018043_14-9
786-0	DNA polymerase inhibitor	Cidofovir	1.22057	2021018064_7-7
786-0	phosphodiesterase inhibitor	Avanafil	1.22046	2021018058_7-12
786-0	angiotensin converting enzyme inhibitor	Enalaprilat Dihydrate	1.22031	2021018055_12-14
786-0	cytochrome P450 modulator	Apronal	1.22027	2021018063_7-7
786-0	proton pump inhibitor	Ilaprazole	1.21866	2021018058_1-9
786-0	coagulation factor inhibitor	Betrixaban	1.2186	2021018060_4-14; 2021018060_6-14
786-0	local anesthetic	Phenazopyridine HCl	1.2174	2021018059_15-9
786-0	glucocorticoid receptor antagonist, progesterone receptor antagonist	Mifepristone	1.21727	2021018057_4-17
786-0	other antifungal	Zinc Undecylenate	1.21698	2021018058_1-6
786-0	aromatase inhibitor	Fadrozole	1.21673	2021018063_6-7
786-0	bacterial 50S ribosomal subunit inhibitor	Chloramphenicol	1.2166	2021018055_4-18
786-0	glutamate receptor antagonist	Tiletamine Hydrochloride	1.21647	2021018060_1-22
786-0	acetylcholine receptor antagonist	Acotiamide	1.21639	2021018060_4-17; 2021018060_15-5
786-0	interleukin inhibitor	Bergenin	1.21568	2021018056_10-10
786-0	gamma secretase inhibitor	LY411575	1.21558	2021018041_11-17
786-0	bacterial cell wall synthesis inhibitor	Ceftibuten dihydrate	1.21551	2021018058_3-3
786-0	nucleoside reverse transcriptase inhibitor	Didanosine	1.21493	2021018055_16-20
786-0	diuretic	Chlorothiazide	1.21483	2021018055_4-12
786-0	ICAM1 expression inhibitor	Polydatin	1.2145	2021018057_1-7
786-0	DNA directed DNA polymerase inhibitor	Brivudine	1.21438	2021018060_6-5
786-0	PI3K inhibitor	3-Methyladenine	1.21368	2021018041_1-6
786-0	NFkB pathway inhibitor, chitinase inhibitor	Closantel	1.21293	2021018058_2-10; 2021018058_4-10
786-0	cyclooxygenase inhibitor	Bromfenac Sodium	1.21292	2021018059_3-13
786-0	HIV protease inhibitor	Efavirenz	1.21258	2021018059_10-10
786-0	bacterial cell wall synthesis inhibitor	Butoconazole	1.21224	2021018056_11-19; 2021018060_4-10
786-0	glucocorticoid receptor agonist	Hydrocortisone butyrate	1.21208	2021018063_13-13
786-0	dopamine receptor antagonist, serotonin receptor antagonist	Risperidone	1.21135	2021018065_5-5
786-0	KIT inhibitor, VEGFR inhibitor, PDGFR tyrosine kinase receptor inhibitor	Telatinib	1.21071	2021018056_10-6
786-0	cyclooxygenase inhibitor	Nefopam HCl	1.2106	2021018064_2-11
786-0	histamine receptor antagonist	Brompheniramine hydrogen maleate	1.21018	2021018057_10-13
786-0	c-Met inhibitor	SAR125844	1.2084	2021018062_7-7
786-0	calcium channel activator	Cinepazide maleate	1.20765	2021018057_13-20
786-0	adrenergic receptor antagonist	Terbutaline Sulfate	1.20762	2021018064_2-9
786-0	dihydrofolate reductase inhibitor	Proguanil	1.20734	2021018061_1-18
786-0	adrenergic receptor antagonist	Sotalol	1.20732	2021018057_7-21
786-0	bacterial cell wall synthesis inhibitor	Neomycin sulfate	1.20685	2021018064_11-15
786-0	angiotensin receptor antagonist	Olmesartan	1.20625	2021018061_9-19
786-0	melatonin receptor agonist	Tasimelteon	1.20585	2021018059_3-19
786-0	vasopressin receptor agonist	Atosiban Acetate	1.20575	2021018064_1-18
786-0	KIT inhibitor, PDGFR tyrosine kinase receptor inhibitor	DCC-2618	1.20548	2021018062_3-6
786-0	tubulin polymerization inhibitor	Estramustine phosphate sodium	1.20516	2021018064_11-22
786-0	estrogen receptor agonist	Estriol	1.2048	2021018057_9-13
786-0	calcium channel blocker	Nilvadipine	1.203	2021018057_12-21
786-0	bacterial cell wall synthesis inhibitor	Sisomicin sulfate	1.20293	2021018064_4-15
786-0	bacterial cell wall synthesis inhibitor	Mezlocillin Sodium	1.20254	2021018058_16-20
786-0	cyclooxygenase inhibitor	Sodium gualenate	1.20215	2021018060_2-6
786-0	DNA methyltransferase inhibitor	Zebularine	1.20152	2021018067_13-6
786-0	PPAR receptor antagonist	T0070907	1.20152	2021018043_14-11
786-0	autophagy inducer	Sulfacetamide sodium salt hydrate	1.20152	2021018059_14-18
786-0	serotonin√¢‚Ç¨‚Äúnorepinephrine reuptake inhibitor (SNRI)	Milnacipran HCl	1.20147	2021018057_4-12
786-0	non-nucleoside reverse transcriptase inhibitor	Nevirapine	1.20122	2021018056_11-7
786-0	cyclooxygenase inhibitor	Diclofenac Sodium	1.20114	2021018056_2-9
786-0	oxidizing agent	5-Aminolevulinic acid HCl	1.20096	2021018057_16-7
786-0	FGFR inhibitor, VEGFR inhibitor, KIT inhibitor, PDGFR tyrosine kinase receptor inhibitor	lenvatinib Mesylate	1.20067	2021018060_15-14
786-0	vitamin D precursor	Ergosterol	1.20016	2021018040_5-10
786-0	phosphodiesterase inhibitor	Apremilast (CC-10004)	1.19956	2021018062_14-5
786-0	selective serotonin reuptake enhancer (SSRE)	Tianeptine sodium	1.19945	2021018055_11-10; 2021018060_10-19
786-0	prostanoid receptor agonist	Misoprostol	1.19938	2021018059_10-17
786-0	angiotensin converting enzyme inhibitor	Lisinopril dihydrate	1.19883	2021018064_13-11
786-0	sodium channel blocker	Ranolazine	1.19866	2021018055_15-8; 2021018056_11-15
786-0	norepinephrine reputake inhibitor	Gramine	1.19865	2021018056_14-14
786-0	metallic radical formation stimulant	L-aspartic Acid	1.19841	2021018064_11-8
786-0	bacterial cell wall synthesis inhibitor	Cefotiam hydrochloride	1.19839	2021018060_16-3
786-0	histamine receptor agonist	Histamine Phosphate	1.19829	2021018064_14-7
786-0	angiogenesis inhibitor	Aloin	1.19825	2021018057_13-3
786-0	laxative	Bisacodyl	1.19821	2021018058_3-18
786-0	local anesthetic	Urethane	1.19779	2021018059_5-6
786-0	thymidylate synthase inhibitor	FT-207 (NSC 148958)	1.19767	2021018055_12-13
786-0	PDGFR tyrosine kinase receptor inhibitor, RET tyrosine kinase inhibitor, RAD51 inhibitor, FLT3 inhibitor, KIT inhibitor	Amuvatinib (MP-470)	1.19702	2021018038_10-5
786-0	glycogen synthase kinase inhibitor	SB415286	1.19698	2021018041_15-19
786-0	phosphodiesterase inhibitor	GSK256066	1.19652	2021018041_3-3
786-0	serotonin receptor agonist	Mosapride	1.19644	2021018055_7-4; 2021018060_1-7
786-0	monoamine oxidase inhibitor	Tranylcypromine (2-PCPA) HCl	1.19644	2021018059_15-11; 2021018067_5-4
786-0	hepatocyte growth factor receptor inhibitor, c-Met inhibitor, macrophage migration inhibiting factor inhibitor, AXL kinase inhibitor, FLT3 inhibitor, tyrosine kinase inhibitor	BMS-777607	1.19636	2021018055_7-22
786-0	GABA receptor antagonist	Primidone	1.19573	2021018056_10-15
786-0	PI3K inhibitor	Seletalisib (UCB-5857)	1.19504	2021018062_12-19
786-0	sodium channel blocker	Ropivacaine	1.19482	2021018061_1-9
786-0	adrenergic receptor agonist	Noradrenaline bitartrate monohydrate	1.19447	2021018057_2-19
786-0	anti-inflammatory agent	Leonurine	1.19422	2021018058_4-15
786-0	antihistamine	Antazoline HCl	1.19415	2021018062_6-16
786-0	glucocorticoid receptor antagonist	Aminoglutethimide	1.19408	2021018055_12-16
786-0	bacterial cell wall synthesis inhibitor	Cefaclor	1.19235	2021018055_13-16
786-0	lipoxygenase inhibitor	Nordihydroguaiaretic acid (NDGA)	1.1911	2021018058_9-6
786-0	choleretic agent	Genipin	1.19059	2021018040_12-11
786-0	LDL receptor activator	Berberine chloride	1.19053	2021018056_12-10
786-0	folate receptor ligand	Folic acid	1.19031	2021018065_9-15
786-0	xanthine oxidase inhibitor	Topiroxostat	1.1888	2021018058_1-17
786-0	KIT inhibitor, VEGFR inhibitor	OSI-930	1.18848	2021018043_7-8
786-0	lipotropic, mucolytic agent	Citiolone	1.18809	2021018059_5-8
786-0	vitamin B	Fursultiamine	1.18799	2021018063_5-15
786-0	adrenergic receptor agonist, neurotransmitter	Epinephrine HCl	1.18792	2021018057_15-22
786-0	calcium channel blocker	Cyclandelate	1.18775	2021018058_16-22
786-0	anticonvulsant	Paeoniflorin	1.18686	2021018057_13-7
786-0	mycolic synthesis inhibitor	Ethionamide	1.18666	2021018056_5-13
786-0	potassium channel blocker	Ibutilide Fumarate	1.18618	2021018056_9-18
786-0	dihydrofolate reductase inhibitor	Pyrimethamine	1.1859	2021018056_12-19
786-0	monoamine oxidase inhibitor	Rasagiline Mesylate	1.18573	2021018056_5-16; 2021018061_3-10
786-0	sodium/potassium/chloride transporter inhibitor	Ethacrynic Acid	1.18518	2021018061_3-17
786-0	angiotensin receptor antagonist	Fosinopril Sodium	1.18511	2021018064_15-11
786-0	PARP inhibitor	Hypoxanthine	1.18509	2021018065_1-11
786-0	dopamine receptor agonist	Piribedil	1.18499	2021018058_5-7
786-0	vitamin D receptor agonist	D-Pantothenate Sodium	1.18491	2021018061_13-15
786-0	hemozoin biocrystallization inhibitor	Quinine HCl Dihydrate	1.1839	2021018057_11-19
786-0	DNA polymerase inhibitor	Valaciclovir HCl	1.18347	2021018056_16-3
786-0	dipeptidyl peptidase inhibitor	Alogliptin√Ø¬ºÀÜSYK-322√Ø¬º‚Ä∞benzoate	1.18325	2021018060_12-10
786-0	Oct activator	OAC1	1.182	2021018042_16-10
786-0	adrenergic receptor antagonist	Landiolol hydrochloride	1.18108	2021018061_5-13
786-0	CC chemokine receptor antagonist	Danirixin (GSK1325756)	1.18095	2021018063_7-21
786-0	RAF inhibitor	Dabrafenib Mesylate	1.18057	2021018060_8-15
786-0	DNA synthesis inhibitor	Artemisinin	1.17937	2021018055_8-11
786-0	PI3K inhibitor	AS-252424	1.17876	2021018041_3-11
786-0	phosphodiesterase inhibitor	Vardenafil HCl Trihydrate	1.17876	2021018057_15-21
786-0	glucocorticoid receptor agonist, phospholipase inhibitor	Loteprednol etabonate	1.17865	2021018055_8-16
786-0	DOPA decarboxylase inhibitor	Benserazide HCl	1.17853	2021018057_7-11
786-0	HDAC inhibitor	Nexturastat A	1.17787	2021018067_3-12
786-0	LXR agonist	GW3965 HCl	1.17773	2021018041_7-5
786-0	histamine receptor antagonist	Tribenzagan Hydrochloride	1.17749	2021018061_1-5
786-0	PPAR receptor agonist	Fenofibrate	1.1774	2021018056_9-15
786-0	cytochrome P450 inhibitor	Eplerenone	1.1773	2021018065_13-5
786-0	non-nucleoside reverse transcriptase inhibitor	Delavirdine (mesylate)	1.1767	2021018063_9-7
786-0	bacterial cell wall synthesis inhibitor	Ampicillin sodium	1.17659	2021018057_14-14
786-0	hypoxia inducible factor inhibitor	Daprodustat (GSK1278863)	1.17629	2021018062_2-11
786-0	DNA alkylating agent	Cyclophosphamide Monohydrate	1.17583	2021018056_9-8
786-0	casein kinase inhibitor, cell proliferation inhibitor	Apigenin	1.1756	2021018056_14-8
786-0	JNK inhibitor	SP600125	1.17546	2021018038_14-18
786-0	thymidylate synthase inhibitor	Uridine 5'-monophosphate	1.17532	2021018062_11-18
786-0	HIV integrase inhibitor	Raltegravir (MK-0518)	1.17442	2021018056_10-19
786-0	glucose dependent insulinotropic receptor agonist	GSK1292263	1.17436	2021018040_7-7
786-0	sodium channel blocker	Ambroxol	1.17426	2021018061_8-15; 2021018065_3-13
786-0	antiprotozoal agent	Ornidazole	1.17316	2021018057_2-10
786-0	CC chemokine receptor antagonist	MSX-122	1.17315	2021018063_5-21
786-0	estrogen receptor agonist	17-Hydroxyprogesterone	1.17296	2021018059_8-19
786-0	TRPV antagonist	Borneol	1.17238	2021018057_16-20
786-0	histamine receptor antagonist	Loratadine	1.1715	2021018055_12-19
786-0	bone resorption inhibitor	Vitamin K2	1.17122	2021018060_16-17
786-0	glucocorticoid receptor agonist	Hydrocortisone acetate	1.17089	2021018061_13-7
786-0	serotonin receptor antagonist	Tropisetron	1.17072	2021018061_1-13
786-0	p38 MAPK inhibitor	Losmapimod (GW856553X)	1.17046	2021018061_14-20
786-0	estrogen receptor agonist, estrogenic hormone	Estradiol	1.17042	2021018055_10-22
786-0	isocitrate dehydrogenase inhibitor	Enasidenib (AG-221)	1.17022	2021018062_14-11
786-0	carbonic anhydrase inhibitor	Dorzolamide HCl	1.17019	2021018064_7-5
786-0	antitumor agent	Octodrine (2-Amino-6-methylheptan)	1.16927	2021018063_11-11
786-0	5 alpha reductase inhibitor	Dutasteride	1.16797	2021018055_3-21
786-0	dopamine receptor antagonist	Chlorprothixene	1.16734	2021018056_11-11; 2021018060_4-16
786-0	antimalarial agent	Lumefantrine	1.16722	2021018058_9-21
786-0	free radical scavenger	Rebamipide	1.16711	2021018056_9-4
786-0	adrenergic receptor agonist	Xylazine	1.16639	2021018057_2-3; 2021018061_9-17
786-0	local anesthetic	Benzonatate	1.16524	2021018062_7-20
786-0	anti-inflammatory agent	Salicin	1.16508	2021018056_4-22
786-0	HMGCR inhibitor	Lovastatin	1.16502	2021018056_1-10
786-0	acetylcholine receptor antagonist	Cyclopentolate Hydrochloride	1.16471	2021018062_6-20
786-0	protease inhibitor	Camostat Mesilate	1.16454	2021018057_13-12
786-0	ATPase inhibitor	Pantoprazole	1.16376	2021018056_11-16
786-0	ATPase inhibitor	Lansoprazole	1.16375	2021018055_6-19
786-0	antiprotozoal agent	Buparvaquone	1.16363	2021018060_11-19
786-0	CC chemokine receptor antagonist	Reparixin (Repertaxin)	1.16318	2021018062_11-4
786-0	cannabinoid receptor antagonist	AM251	1.16292	2021018041_5-16
786-0	antihistamine	Thonzylamine	1.16216	2021018063_1-11
786-0	analgesic agent	Cinchophen	1.16211	2021018042_1-12
786-0	carbonic anhydrase inhibitor	Benzenesulfonamide	1.16206	2021018059_8-16
786-0	histamine receptor antagonist	Epinastine HCl	1.1616	2021018059_11-13
786-0	bacterial cell wall synthesis inhibitor	Cephalexin	1.16135	2021018065_16-3
786-0	phosphodiesterase inhibitor	Tadalafil	1.16105	2021018055_11-18
786-0	MEK inhibitor	PD98059	1.15906	2021018038_9-14
786-0	MET inhibitor	AMG-458	1.15786	2021018043_8-9
786-0	angiogenesis inhibitor	Thiabendazole	1.15628	2021018056_5-7
786-0	ATM kinase inhibitor	KU-60019	1.15565	2021018039_11-13
786-0	HCV inhibitor	Grazoprevir	1.15553	2021018058_15-17
786-0	DNA synthesis inhibitor	Benznidazole	1.15531	2021018058_1-21
786-0	like (NRF2) activator, nuclear factor erythroid derived	Ursodiol	1.15496	2021018055_6-12
786-0	nitric oxide stimulant	Isosorbide	1.15453	2021018059_3-5
786-0	hypoxia inducible factor inhibitor	Molidustat (BAY 85-3934)	1.15361	2021018065_13-19
786-0	tricyclic antidepressant	Protriptyline hydrochloride	1.15355	2021018062_8-4
786-0	sodium/chloride cotransporter inhibitor	Clopamide	1.15197	2021018062_8-16
786-0	benzodiazepine receptor agonist, acetylcholine receptor agonist	Nefiracetam	1.15135	2021018056_12-15
786-0	membrane integrity inhibitor	Sevoflurane	1.15123	2021018063_8-9
786-0	sodium/glucose cotransporter inhibitor	Tofogliflozin(CSG 452)	1.15107	2021018062_10-19
786-0	thymidylate synthase inhibitor	UTP. Trisodium Salt	1.15079	2021018064_11-4
786-0	serotonin√¢‚Ç¨‚Äúnorepinephrine reuptake inhibitor (SNRI), norepinephrine reuptake inhibitor	Duloxetine HCl	1.15029	2021018056_13-12; 2021018060_12-15
786-0	tachykinin antagonist	Aprepitant	1.15028	2021018055_15-17
786-0	bacterial cell wall synthesis inhibitor	Benzylpenicillin potassium	1.15025	2021018060_7-10
786-0	XIAP inhibitor	Birinapant	1.1498	2021018061_14-14
786-0	glucosamine synthetase stimulant	Troxipide	1.1497	2021018058_16-12
786-0	nitric oxide stimulant	Isosorbide Mononitrate	1.14857	2021018059_11-20
786-0	imidazoline receptor agonist	Moxonidine	1.14809	2021018056_9-10
786-0	DNA polymerase inhibitor	Telbivudine	1.14771	2021018055_2-14
786-0	acetylcholine receptor antagonist	Aclidinium Bromide	1.14748	2021018058_7-14
786-0	histamine receptor antagonist	Ciproxifan	1.14621	2021018041_11-14
786-0	melatonin receptor agonist	Ramelteon	1.14608	2021018055_6-9
786-0	adenosine receptor antagonist	Doxofylline	1.14593	2021018058_6-18
786-0	glycolysis inhibitor	Clorsulon	1.14547	2021018057_14-17
786-0	EGFR inhibitor	AZD3759	1.14512	2021018062_6-3
786-0	cyclooxygenase inhibitor	4-Biphenylacetic acid	1.14485	2021018058_9-11
786-0	adrenergic receptor antagonist	Carteolol HCl	1.14479	2021018059_13-17
786-0	chloride channel blocker	Trichlormethiazide	1.14437	2021018055_6-16
786-0	antiviral	Velpatasvir	1.14395	2021018058_9-17
786-0	bacterial cell wall synthesis inhibitor	Flucloxacillin sodium	1.14384	2021018060_3-9
786-0	HIV integrase inhibitor	Cabotegravir (GSK744. GSK1265744)	1.14377	2021018062_9-13
786-0	bile acid	Cholic acid	1.1437	2021018058_3-21
786-0	XIAP inhibitor	LCL161	1.14333	2021018061_10-14
786-0	diuretic	D-Mannitol	1.14045	2021018057_5-5
786-0	histamine receptor antagonist	JNJ-7777120	1.13976	2021018041_14-7
786-0	glutamate receptor antagonist	Amantadine HCl	1.13941	2021018057_3-11; 2021018065_9-17
786-0	interleukin receptor agonist, interferon receptor agonist	Pidotimod	1.1387	2021018057_6-8
786-0	IGF-1 inhibitor	PQ 401	1.13845	2021018043_3-11
786-0	acetylcholine receptor agonist	Pilocarpine HCl	1.13838	2021018059_13-9
786-0	nitric oxide synthase inhibitor	Proadifen HCl	1.13827	2021018059_10-13
786-0	beta amyloid protein neurotoxicity inhibitor	Homotaurine	1.13775	2021018064_14-21
786-0	RAF inhibitor	Vemurafenib (PLX4032. RG7204)	1.13762	2021018055_12-9
786-0	bacterial DNA inhibitor	Furazolidone	1.13684	2021018059_3-4
786-0	angiotensin receptor antagonist	Cilazapril Monohydrate	1.13668	2021018039_4-22
786-0	nitric oxide synthase stimulant	Escin	1.13661	2021018059_2-12
786-0	serotonin receptor agonist	Flibanserin	1.13588	2021018058_11-15
786-0	prostanoid receptor agonist	Latanoprost	1.13408	2021018059_8-14
786-0	estrogenic hormone	Chlorotrianisene	1.1332	2021018059_3-20
786-0	adenosine receptor agonist	Adenosine	1.13299	2021018055_14-12
786-0	dopamine receptor antagonist	Clebopride (malate)	1.13271	2021018063_15-7
786-0	bacterial cell wall synthesis inhibitor	Fenticonazole Nitrate	1.13197	2021018056_7-4
786-0	cyclooxygenase inhibitor	Tiaprofenic acid	1.1316	2021018061_4-9
786-0	PPAR receptor agonist	Magnolol	1.13155	2021018056_16-16
786-0	PARP inhibitor	BGP-15 2HCl	1.13143	2021018062_14-15
786-0	glutamate receptor antagonist	Felbamate	1.1312	2021018055_2-17
786-0	PPAR receptor agonist, insulin sensitizer	Rosiglitazone HCl	1.13095	2021018056_1-12
786-0	antiprotozoal agent	Ronidazole	1.1306	2021018058_13-20
786-0	bacterial cell wall synthesis inhibitor	Aztreonam	1.13036	2021018055_5-18
786-0	retinoid receptor agonist	Tamibarotene	1.12999	2021018059_7-15
786-0	serotonin receptor agonist	Urocanic acid	1.12989	2021018062_9-18
786-0	bacterial cell wall synthesis inhibitor	Benzathine penicilline	1.12934	2021018061_2-21
786-0	estrogen receptor agonist	Promestriene	1.12912	2021018058_7-7
786-0	histone acetyltransferase inhibitor	C646	1.1291	2021018067_3-8
786-0	acetylcholine receptor antagonist	Valethamate Bromide	1.12863	2021018060_16-9
786-0	PPAR receptor agonist	Phytol	1.12814	2021018060_13-4
786-0	phosphodiesterase inhibitor	Udenafil	1.12766	2021018063_3-5
786-0	LXR agonist	T0901317	1.12758	2021018042_16-15
786-0	progestogen hormone	Lynestrenol	1.12748	2021018060_1-15
786-0	PPAR receptor agonist, beta amyloid protein neurotoxicity inhibitor	Gallic acid	1.12728	2021018059_9-16
786-0	like (NRF2) activator, nuclear factor erythroid derived	Oltipraz	1.12707	2021018062_9-19
786-0	local anesthetic	Oxybuprocaine HCl	1.12657	2021018059_9-9
786-0	retinoid receptor agonist	Acitretin	1.12597	2021018055_4-21
786-0	estrogen receptor agonist	Mestranol	1.12502	2021018056_3-20
786-0	IGF-1 inhibitor	OSI-906 (Linsitinib)	1.12472	2021018038_11-17
786-0	melanin inhibitor	Arbutin	1.12457	2021018056_16-8
786-0	bacterial cell wall synthesis inhibitor	Permethrin	1.12441	2021018063_7-9
786-0	cannabinoid receptor antagonist	Olivetol	1.12414	2021018060_11-4
786-0	P glycoprotein inhibitor	Zosuquidar (LY335979) 3HCl	1.12397	2021018038_12-22
786-0	AMPK activator	A-769662	1.1231	2021018041_11-15
786-0	opioid receptor antagonist	Taxifolin (Dihydroquercetin)	1.12266	2021018057_3-3
786-0	PABA antagonist	Sulfacetamide Sodium	1.12241	2021018058_12-4
786-0	phosphodiesterase inhibitor	S- (+)-Rolipram	1.1222	2021018056_7-20
786-0	phosphodiesterase inhibitor, sodium channel blocker	Vinpocetine	1.12196	2021018065_1-9
786-0	hydroxyphenylpyruvate dioxygenase inhibitor	Nitisinone	1.12162	2021018060_4-6
786-0	protein synthesis inhibitor	Isepamicin Sulphate	1.12071	2021018064_16-11
786-0	prostanoid receptor antagonist, cyclooxygenase inhibitor	Loxoprofen	1.12051	2021018059_6-10
786-0	serotonin receptor antagonist	Dolasetron Mesylate	1.12038	2021018061_8-11
786-0	phosphatase inhibitor, mitochondrial DNA polymerase inhibitor	Menadione	1.11983	2021018056_8-13
786-0	cyclooxygenase inhibitor	Valdecoxib	1.11982	2021018058_7-18
786-0	bacterial cell wall synthesis inhibitor	Netilmicin Sulfate	1.11941	2021018064_6-7
786-0	interleukin receptor agonist	Actarit	1.11823	2021018060_2-11
786-0	tissue transglutaminase inhibitor	2-Aminoethanethiol	1.11805	2021018062_12-22
786-0	nitrification inhibitor	Allylthiourea	1.11657	2021018058_3-12
786-0	HIV integrase inhibitor, HIV protease inhibitor	Raltegravir potassium	1.11588	2021018060_7-16
786-0	adrenergic receptor antagonist	Terazosin HCl	1.11556	2021018059_2-10
786-0	cyclooxygenase inhibitor	Pranoprofen	1.11553	2021018056_6-15
786-0	phosphodiesterase inhibitor	Sildenafil Mesylate	1.11541	2021018059_8-10
786-0	gamma secretase inhibitor	Semagacestat (LY450139)	1.11508	2021018039_15-15
786-0	MEK inhibitor	BIX 02188	1.11495	2021018039_9-7
786-0	bacterial antifolate	Sulfaguanidine	1.11451	2021018058_8-20
786-0	bacterial cell wall synthesis inhibitor	Erythromycin Cyclocarbonate	1.11451	2021018062_1-7
786-0	CFTR channel agonist	VX-809 (Lumacaftor)	1.11412	2021018055_9-22
786-0	DNA inhibitor	Nitrofurantoin	1.11383	2021018059_9-4
786-0	phosphodiesterase inhibitor	Cilostazol	1.11347	2021018055_8-13
786-0	antitussive	Dropropizine	1.11277	2021018058_8-14
786-0	aromatase inhibitor	Anastrozole	1.11229	2021018055_13-17
786-0	calcium channel blocker	Imperatorin	1.11172	2021018058_14-7
786-0	dynamin inhibitor	Mdivi-1	1.11159	2021018042_16-6
786-0	prostanoid receptor antagonist	Seratrodast(AA-2414. ABT-001)	1.11134	2021018062_16-12
786-0	bacterial cell wall synthesis inhibitor	Cefsulodin sodium	1.11133	2021018058_7-9
786-0	chloride channel blocker	Flufenamic acid	1.10991	2021018059_3-17
786-0	nitric oxide scavenger, capillary stabilizing agent, antioxidant	Rutin	1.10955	2021018056_2-22
786-0	progestogen hormone	Altrenogest	1.10954	2021018057_12-14
786-0	PI3K inhibitor	umbralisib (TGR-1202)	1.10933	2021018062_10-11
786-0	tyrosinase inhibitor	Deoxyarbutin	1.10902	2021018042_15-21
786-0	bacterial DNA gyrase inhibitor	Sarafloxacin HCl	1.10897	2021018065_9-7
786-0	CDK inhibitor	NU6027	1.10846	2021018042_4-21
786-0	neurotransmitter	5-hydroxytryptophan (5-HTP)	1.1081	2021018057_11-3
786-0	adenosine receptor antagonist	Aminophylline	1.1078	2021018055_14-16
786-0	DNA synthesis inhibitor	Altretamine	1.10563	2021018055_2-11
786-0	dopamine receptor antagonist	Molindone hydrochloride	1.10556	2021018061_13-3
786-0	acetylcholine receptor antagonist	Tropicamide	1.10536	2021018056_16-9
786-0	bacterial cell wall synthesis inhibitor	Piperacillin Sodium	1.10522	2021018059_13-7
786-0	sulfonylurea, ATP channel blocker, insulin secretagogue	Glyburide	1.10471	2021018056_3-3
786-0	anticancer agent	Aloe-emodin	1.10405	2021018040_1-4
786-0	coenzyme A precursor	D-Pantethine	1.1035	2021018064_1-4
786-0	adrenergic receptor antagonist	Dihydroergotamine Mesylate	1.10341	2021018061_1-4
786-0	androgen receptor antagonist	Bicalutamide	1.1027	2021018055_1-19
786-0	protein synthesis inhibitor	Florfenicol	1.10221	2021018059_13-3
786-0	glucocorticoid receptor agonist	Prednisolone Acetate	1.10216	2021018057_8-11
786-0	dopamine receptor antagonist, serotonin receptor antagonist	Asenapine	1.10213	2021018038_14-11
786-0	nitric oxide donor	Betaine	1.10179	2021018058_4-3
786-0	sodium/glucose cotransporter inhibitor	Dapagliflozin	1.10089	2021018055_1-22
786-0	DNA polymerase inhibitor	Aciclovir	1.09999	2021018056_1-17
786-0	bacterial 30S ribosomal subunit inhibitor	Spectinomycin 2HCl	1.09944	2021018057_9-21
786-0	ICAM1 expression inhibitor	A-205804	1.09915	2021018041_14-3
786-0	bacterial permeability inducer	Lauric Acid	1.09885	2021018059_10-16
786-0	angiotensin receptor antagonist	Candesartan Cilexetil	1.09873	2021018056_13-4
786-0	glutamate receptor antagonist	Memantine HCl	1.0984	2021018056_7-6
786-0	guanylate cyclase stimulant	Riociguat (BAY 63-2521)	1.09732	2021018062_4-9
786-0	hypoxia inducible factor inhibitor	PT2385	1.09727	2021018062_8-15
786-0	dipeptidyl peptidase inhibitor	Teneligliptin hydrobromide	1.09662	2021018059_1-22
786-0	adrenergic receptor agonist, serotonin receptor agonist	Cyclobenzaprine HCl	1.09611	2021018059_7-19
786-0	bacterial DNA gyrase inhibitor	(-)Epicatechin	1.09557	2021018059_6-16
786-0	acetylcholine receptor antagonist	5-hydroxymethyl Tolterodine (PNU 200577. 5-HMT. 5-HM)	1.0953	2021018041_15-7
786-0	protein synthesis stimulant	Adenine HCl	1.09497	2021018056_10-17
786-0	estrogen receptor agonist	Equol	1.09492	2021018057_1-11
786-0	histamine receptor antagonist	Doxylamine Succinate	1.09467	2021018059_7-11
786-0	bacterial cell wall synthesis inhibitor	Teicoplanin	1.09453	2021018064_13-5
786-0	Bruton's tyrosine kinase (BTK) inhibitor	ONO-4059 (GS-4059) hydrochloride	1.09337	2021018062_14-9
786-0	phosphodiesterase inhibitor	Irsogladine	1.09323	2021018065_7-7
786-0	reducing agent	Thioctic acid	1.09269	2021018058_5-8
786-0	PARP inhibitor	AZD2461	1.09212	2021018067_11-4
786-0	bacterial cell wall synthesis inhibitor	Cefadroxil hydrate	1.09193	2021018065_3-21
786-0	sodium channel blocker	Butamben	1.09178	2021018059_9-12
786-0	glucocorticoid receptor agonist	Beclomethasone dipropionate	1.09157	2021018057_6-6
786-0	purinergic receptor antagonist	Cangrelor Tetrasodium	1.09132	2021018064_6-3
786-0	bacterial cell wall synthesis inhibitor	Captisol (SBE-Œ≤-CD)	1.09121	2021018064_12-15
786-0	nucleoside reverse transcriptase inhibitor	Abacavir sulfate	1.09112	2021018064_1-21
786-0	bacterial cell wall synthesis inhibitor	Cefotaxime sodium	1.09111	2021018059_6-21
786-0	matrix metalloprotease inhibitor	Marimastat (BB-2516)	1.09108	2021018061_6-18
786-0	histamine receptor antagonist	Azelastine HCl	1.091	2021018057_14-7
786-0	cytochrome P450 inhibitor, protein synthesis inhibitor	Erythromycin Ethylsuccinate	1.09081	2021018058_9-20
786-0	acetylcholine receptor antagonist	Homatropine Bromide	1.09031	2021018058_3-14
786-0	cyclooxygenase inhibitor	Meclofenamate Sodium	1.08946	2021018059_13-21
786-0	acetylcholine receptor antagonist	Lobeline hydrochloride	1.0889	2021018058_9-4
786-0	bacterial cell wall synthesis inhibitor	Sulfamethoxazole sodium	1.08742	2021018060_13-11
786-0	glutamate receptor antagonist	(-)-Huperzine A (HupA)	1.08715	2021018065_13-9
786-0	anthelmintic agent	Oxfendazole	1.08705	2021018056_5-19
786-0	glucocorticoid receptor agonist	Desonide	1.08664	2021018055_14-20
786-0	cyclooxygenase inhibitor	Bornyl acetate	1.08604	2021018058_8-15
786-0	dipeptidyl peptidase inhibitor	Vildagliptin (LAF-237)	1.08535	2021018057_1-20
786-0	histamine receptor antagonist	Cetirizine DiHCl	1.08519	2021018055_4-13
786-0	DNA polymerase inhibitor	Saccharin	1.08513	2021018060_11-3
786-0	voltage-gated calcium channel ligand	L-methionine	1.08413	2021018064_13-8
786-0	beta-secretase inhibitor	LY2886721	1.08409	2021018040_5-9
786-0	PPAR receptor agonist	WY-14643 (Pirinixic Acid)	1.084	2021018043_7-15
786-0	calcium channel blocker	Amlodipine Besylate	1.0837	2021018056_7-17
786-0	lymphocyte function-associated antigen negative modulator	Lifitegrast	1.08365	2021018058_9-15
786-0	PABA antagonist	Sulfacetamide	1.08338	2021018061_13-13
786-0	glutamate receptor positive allosteric modulator	VU 0361737	1.08232	2021018041_6-5
786-0	adrenergic receptor antagonist	Labetalol HCl	1.08223	2021018059_5-21
786-0	dihydropteroate synthetase inhibitor	Phthalylsulfathiazole	1.08172	2021018061_12-13
786-0	serotonin transporter (SERT) inhibitor	Clomipramine HCl	1.08161	2021018057_16-5
786-0	glucocorticoid receptor agonist	Dexamethasone Acetate	1.08143	2021018057_4-10
786-0	serotonin receptor antagonist	BRL-15572	1.08119	2021018041_11-11
786-0	acetylcholine receptor antagonist	Glycopyrrolate	1.08081	2021018059_4-6
786-0	histamine receptor antagonist	Acrivastine	1.07993	2021018061_6-17
786-0	leukotriene synthesis inhibitor	Bestatin	1.07979	2021018062_8-12
786-0	phosphorylase inhibitor	Fructose	1.07935	2021018060_11-8
786-0	hepatocyte function enhancer	FH1(BRD-K4477)	1.07931	2021018043_11-5
786-0	bacterial 30S ribosomal subunit inhibitor	Chlorzoxazone	1.07903	2021018058_10-16
786-0	bacterial cell wall synthesis inhibitor	Kasugamycin hydrochloride	1.07894	2021018061_5-15
786-0	PPAR receptor agonist	Docosahexaenoic Acid	1.07867	2021018063_13-7
786-0	serotonin receptor agonist, serotonin receptor antagonist	Aripiprazole	1.07866	2021018056_4-17
786-0	acetylcholine receptor antagonist	Orphenadrine Citrate	1.07845	2021018056_5-8
786-0	DNA polymerase inhibitor	Clevudine	1.07842	2021018057_1-16
786-0	tricyclic antidepressant, norepinephrine reputake inhibitor	Trimipramine Maleate	1.07836	2021018059_12-17
786-0	NFkB inhibitor	Wedelolactone	1.07831	2021018062_7-10
786-0	cyclooxygenase inhibitor	Zaltoprofen	1.07819	2021018057_9-16
786-0	acetylcholine receptor antagonist	Diphemanil Methylsulfate	1.07787	2021018058_11-14
786-0	phosphodiesterase inhibitor	Olprinone	1.07771	2021018061_3-13
786-0	cyclooxygenase inhibitor	Carprofen	1.07767	2021018058_6-14
786-0	uricosuric blocker	Probenecid	1.07733	2021018058_13-12
786-0	benzodiazepine receptor antagonist	Flumazenil	1.07706	2021018055_6-17
786-0	atherosclerosis formation inhibitor	Hyodeoxycholic acid (HDCA)	1.07701	2021018056_4-16
786-0	dipeptidyl peptidase inhibitor	Anagliptin	1.07662	2021018061_5-16
786-0	nitric oxide stimulant	L-Citrulline	1.07646	2021018064_14-3
786-0	HIV integrase inhibitor	MK-2048	1.07639	2021018057_5-6
786-0	cyclooxygenase inhibitor	Benorylate	1.07632	2021018060_10-11
786-0	VEGFR inhibitor	Golvatinib (E7050)	1.07624	2021018041_7-22
786-0	bacterial DNA inhibitor	Dimetridazole	1.07623	2021018061_7-13
786-0	hypoxia inducible factor prolyl hydroxylase inhibitor	Vadadustat	1.07613	2021018063_11-19
786-0	adrenergic receptor agonist	Ritodrine HCl	1.07526	2021018057_4-5
786-0	tyrosine kinase inhibitor	S49076	1.07498	2021018062_4-17
786-0	PI3K inhibitor	A66	1.07439	2021018041_3-7
786-0	adrenergic receptor antagonist	Olodaterol hydrochloride	1.07417	2021018061_13-16
786-0	Aurora kinase inhibitor	SNS-314 Mesylate	1.07408	2021018067_1-9
786-0	DNA synthesis inhibitor	Azodicarbonamide	1.07338	2021018063_6-9
786-0	glycogen synthase kinase inhibitor	1-Azakenpaullone	1.07334	2021018042_16-8
786-0	lipase inhibitor	Oxybenzone	1.07318	2021018059_4-12
786-0	phosphodiesterase inhibitor	Roflumilast	1.07298	2021018056_13-20
786-0	cyclooxygenase inhibitor	Tolmetin	1.07287	2021018060_3-5
786-0	fatty acid synthase inhibitor	Pyrazinamide	1.07271	2021018056_1-11
786-0	antioxidant	Liquiritin	1.07269	2021018058_8-19
786-0	histamine receptor antagonist	Alcaftadine	1.07174	2021018059_13-18
786-0	RNA synthesis inhibitor, antiviral	Rimantadine Hydrochloride	1.07158	2021018061_3-5
786-0	sterol demethylase inhibitor	Tioconazole	1.07149	2021018056_14-9
786-0	DeltaF508-CFTR Correctors	Glafenine HCl	1.07124	2021018059_6-11
786-0	acetylcholine receptor antagonist	Scopolamine HBr	1.07113	2021018057_5-21; 2021018062_7-14
786-0	progestogen hormone	Ethisterone	1.0705	2021018062_12-14
786-0	bacterial DNA gyrase inhibitor	Levofloxacin	1.07047	2021018056_4-13
786-0	cyclooxygenase inhibitor	Bendazac	1.07022	2021018060_8-10
786-0	O6-alkylguanine-DNA alkyltransferase inhibitor	Lomeguatrib	1.07021	2021018067_11-15
786-0	calcium channel blocker	Levetiracetam	1.06951	2021018055_8-19
786-0	acetylcholine receptor agonist	Oxiracetam	1.06937	2021018059_7-17
786-0	antiprotozoal agent	Toltrazuril	1.06935	2021018058_13-16
786-0	anti-inflammatory agent	Paeonol	1.06926	2021018056_6-20
786-0	cholinergic receptor agonist	Carbachol	1.06891	2021018059_2-11
786-0	gamma secretase inhibitor	Nirogacestat (PF-03084014. PF-3084014)	1.06891	2021018062_6-5
786-0	helicase primase inhibitor	Amenamevir	1.06859	2021018061_3-15
786-0	HCV inhibitor	Clemizole	1.06849	2021018063_9-3
786-0	serotonin receptor antagonist	Ramosetron Hydrochloride	1.06827	2021018058_7-17
786-0	phosphodiesterase inhibitor	Pentoxifylline	1.06695	2021018059_2-9
786-0	antiprotozoal agent	Diclazuril	1.06577	2021018056_1-4
786-0	adrenergic receptor agonist	Tizanidine	1.06542	2021018055_13-10; 2021018061_15-11
786-0	sodium channel blocker	Proparacaine HCl	1.06392	2021018056_1-19
786-0	chloride channel activator	Lubiprostone	1.06348	2021018055_16-16
786-0	TRPV agonist	Capsaicin(Vanilloid)	1.06291	2021018056_16-17
786-0	serotonin receptor antagonist	Granisetron	1.06271	2021018060_16-11
786-0	thrombin inhibitor	Ozagrel sodium	1.06263	2021018064_3-4
786-0	bacterial cell wall synthesis inhibitor	Ascomycin (FK520)	1.06196	2021018062_9-3
786-0	mucus protecting agent	Teprenone	1.06185	2021018060_2-5
786-0	PI3K inhibitor	TG100-115	1.06178	2021018038_8-21
786-0	adrenergic receptor agonist	Adrenalone HCl	1.06177	2021018057_2-18
786-0	EGFR inhibitor	HER2-Inhibitor-1	1.06124	2021018041_1-4
786-0	adrenergic receptor agonist	Clorprenaline HCl	1.06086	2021018058_4-14
786-0	JAK inhibitor	Oclacitinib?maleate	1.06025	2021018062_12-11
786-0	carbonic anhydrase inhibitor	Metolazone	1.06021	2021018055_8-6
786-0	nucleoside reverse transcriptase inhibitor	Zalcitabine	1.06021	2021018056_9-3
786-0	p38 MAPK inhibitor	Skepinone-L	1.06	2021018042_14-10
[truncated: 16,055 more rows]
