# Supplementary material for: Selection of Optimal Cell Lines for High-Content Phenotypic Screening
Source: ACS Chem Biol. 2023 Mar 15;18(4):679–85. doi: 10.1021/acschembio.2c00878 (PMC10127200; doi:10.1021/acschembio.2c00878)
Supplement: Supplementary file 4 — cb2c00878_si_004.xls [file cb2c00878_si_004.xls]

## Sheet: Phenosimilarity
Cell_Line	Category	Phenosimilarity
786-0	HSP inhibitor	0.752204
786-0	bromodomain inhibitor	0.555556
786-0	rho associated kinase inhibitor	0.457058
786-0	HDAC inhibitor	0.447843
786-0	mTOR inhibitor	0.390719
786-0	Aurora kinase inhibitor	0.372026
786-0	tubulin polymerization inhibitor	0.361247
786-0	proteasome inhibitor	0.356765
786-0	PI3K inhibitor, mTOR inhibitor	0.347695
786-0	topoisomerase inhibitor	0.344478
786-0	HMGCR inhibitor	0.31572
786-0	PI3K inhibitor	0.305098
786-0	membrane integrity inhibitor	0.301183
786-0	protein tyrosine kinase inhibitor	0.3
786-0	MEK inhibitor	0.281331
786-0	JAK inhibitor	0.279576
786-0	EGFR inhibitor	0.278283
786-0	KIT inhibitor, VEGFR inhibitor, PDGFR tyrosine kinase receptor inhibitor	0.272593
786-0	glycogen synthase kinase inhibitor	0.266116
786-0	FGFR inhibitor	0.266062
786-0	protein synthesis inhibitor	0.260308
786-0	hypoxia inducible factor inhibitor	0.256667
786-0	SYK inhibitor	0.25548
786-0	bacterial cell wall synthesis inhibitor	0.254908
786-0	thymidylate synthase inhibitor	0.250171
786-0	PDGFR tyrosine kinase receptor inhibitor	0.24
786-0	chelating agent	0.232993
786-0	vasopressin receptor agonist	0.229592
786-0	DNA synthesis inhibitor	0.227732
786-0	calcium channel blocker	0.227438
786-0	autophagy inducer	0.226667
786-0	NFkB pathway inhibitor	0.226336
786-0	glucocorticoid receptor agonist	0.223082
786-0	opioid receptor antagonist	0.219907
786-0	histamine receptor agonist	0.218537
786-0	ALK tyrosine kinase receptor inhibitor	0.216049
786-0	antimalarial agent	0.214815
786-0	CDK inhibitor	0.209306
786-0	PARP inhibitor	0.206924
786-0	vitamin D receptor agonist	0.205593
786-0	dopamine receptor antagonist	0.205141
786-0	adrenergic receptor antagonist	0.202113
786-0	DNA inhibitor	0.196143
786-0	ATPase inhibitor	0.189623
786-0	AKT inhibitor	0.186445
786-0	p38 MAPK inhibitor	0.183868
786-0	histone lysine methyltransferase inhibitor	0.181327
786-0	smoothened receptor antagonist	0.18
786-0	ribonucleotide reductase inhibitor	0.175669
786-0	cyclooxygenase inhibitor	0.174683
786-0	P glycoprotein inhibitor	0.17
786-0	HIV integrase inhibitor	0.168981
786-0	sodium channel blocker	0.165864
786-0	RNA polymerase inhibitor	0.164444
786-0	angiotensin receptor antagonist	0.160289
786-0	c-Met inhibitor	0.16
786-0	cytochrome P450 inhibitor	0.159896
786-0	dihydrofolate reductase inhibitor	0.158519
786-0	nucleoside reverse transcriptase inhibitor	0.157025
786-0	DNA alkylating agent	0.155864
786-0	sterol demethylase inhibitor	0.152778
786-0	other antibiotic	0.151111
786-0	porcupine inhibitor	0.15
786-0	histamine receptor antagonist	0.149335
786-0	Bruton's tyrosine kinase (BTK) inhibitor	0.142857
786-0	DNA polymerase inhibitor	0.14281
786-0	HCV inhibitor	0.141227
786-0	STAT inhibitor	0.14
786-0	vitamin B	0.14
786-0	retinoid receptor agonist	0.135299
786-0	purinergic receptor antagonist	0.131519
786-0	serotonin receptor antagonist	0.130303
786-0	aromatase inhibitor	0.12
786-0	coagulation factor inhibitor	0.12
786-0	angiogenesis inhibitor	0.115556
786-0	BCL inhibitor	0.115556
786-0	bacterial 50S ribosomal subunit inhibitor	0.114784
786-0	estrogen receptor agonist	0.111799
786-0	thrombin inhibitor	0.108844
786-0	VEGFR inhibitor	0.107515
786-0	bacterial DNA gyrase inhibitor	0.107237
786-0	acetylcholine receptor antagonist	0.10137
786-0	Bcr-Abl kinase inhibitor	0.0933333
786-0	adrenergic receptor agonist	0.0932821
786-0	IGF-1 inhibitor	0.09
786-0	IKK inhibitor	0.0833333
786-0	CHK inhibitor	0.08
786-0	DNA methyltransferase inhibitor	0.08
786-0	anti-inflammatory agent	0.0771605
786-0	local anesthetic	0.0749507
786-0	dopamine receptor agonist	0.074622
786-0	dopamine receptor antagonist, serotonin receptor antagonist	0.0736915
786-0	acetylcholine receptor agonist	0.0717267
786-0	non-nucleoside reverse transcriptase inhibitor	0.07
786-0	sodium/glucose cotransporter inhibitor	0.0699725
786-0	serotonin receptor agonist	0.0687176
786-0	bacterial antifolate	0.0630453
786-0	progesterone receptor agonist	0.0561224
786-0	diuretic	0.05
786-0	RAF inhibitor	0.0495868
786-0	carbonic anhydrase inhibitor	0.047704
786-0	androgen receptor antagonist	0.0470633
786-0	CC chemokine receptor antagonist	0.0434568
786-0	adenosine receptor antagonist	0.0430839
786-0	bacterial DNA inhibitor	0.0420918
786-0	apoptosis stimulant	0.04
786-0	ATR kinase inhibitor	0.04
786-0	phosphodiesterase inhibitor	0.0394856
786-0	bacterial 30S ribosomal subunit inhibitor	0.0375309
786-0	glutamate receptor antagonist	0.0355556
786-0	TRPV antagonist	0.0355556
786-0	PPAR receptor agonist	0.0340539
786-0	selective serotonin reuptake inhibitor (SSRI)	0.0331633
786-0	monoamine oxidase inhibitor	0.0309917
786-0	potassium channel activator	0.03
786-0	antioxidant	0.0242177
786-0	antiprotozoal agent	0.0165816
786-0	serine protease inhibitor	0.0113379
786-0	other antifungal	0.00907029
786-0	HIV protease inhibitor	0.00691358
786-0	potassium channel blocker	0.00382653
786-0	acetylcholinesterase inhibitor	0.00330579
786-0	TGF beta receptor inhibitor	0.00127551
786-0	angiotensin converting enzyme inhibitor	2.55351e-15
786-0	dipeptidyl peptidase inhibitor	2.55351e-15
786-0	endothelin receptor antagonist	0
786-0	FLT3 inhibitor	0
786-0	glutamate receptor agonist	0
786-0	mucolytic agent	0
786-0	PABA antagonist	0
786-0	PLK inhibitor	0
786-0	prostanoid receptor agonist	0
786-0	proton pump inhibitor	0
786-0	5 alpha reductase inhibitor	-2.22045e-16
786-0	bone resorption inhibitor	-2.22045e-16
786-0	chloride channel blocker	-2.22045e-16
786-0	isocitrate dehydrogenase inhibitor	-2.22045e-16
786-0	matrix metalloprotease inhibitor	-2.22045e-16
786-0	muscle relaxant	-2.22045e-16
786-0	penicillin binding protein inhibitor	-2.22045e-16
786-0	PKC inhibitor	-2.22045e-16
786-0	PPAR receptor agonist, insulin sensitizer	-2.22045e-16
786-0	radiopaque medium	-2.22045e-16
786-0	tyrosine kinase inhibitor	-2.22045e-16
786-0	gamma secretase inhibitor	-8.88178e-16
786-0	prostanoid receptor antagonist	-8.88178e-16
786-0	GABA receptor antagonist	-1.11022e-15
A549	HSP inhibitor	0.828362
A549	glucocorticoid receptor agonist	0.71743
A549	bromodomain inhibitor	0.674225
A549	tubulin polymerization inhibitor	0.537996
A549	mTOR inhibitor	0.511394
A549	HDAC inhibitor	0.486764
A549	PI3K inhibitor, mTOR inhibitor	0.437642
A549	PLK inhibitor	0.41
A549	MEK inhibitor	0.393823
A549	glycogen synthase kinase inhibitor	0.386116
A549	DNA methyltransferase inhibitor	0.38
A549	JAK inhibitor	0.361934
A549	Aurora kinase inhibitor	0.355139
A549	ATPase inhibitor	0.329722
A549	PI3K inhibitor	0.329494
A549	ribonucleotide reductase inhibitor	0.328189
A549	bacterial cell wall synthesis inhibitor	0.325058
A549	EGFR inhibitor	0.321325
A549	NFkB pathway inhibitor	0.31359
A549	DNA inhibitor	0.309862
A549	histamine receptor agonist	0.305697
A549	membrane integrity inhibitor	0.302984
A549	dopamine receptor antagonist	0.295437
A549	DNA alkylating agent	0.287294
A549	thymidylate synthase inhibitor	0.282575
A549	opioid receptor antagonist	0.282407
A549	DNA synthesis inhibitor	0.27816
A549	rho associated kinase inhibitor	0.277636
A549	topoisomerase inhibitor	0.276822
A549	dihydrofolate reductase inhibitor	0.275885
A549	Bruton's tyrosine kinase (BTK) inhibitor	0.272109
A549	proteasome inhibitor	0.26535
A549	P glycoprotein inhibitor	0.26
A549	adrenergic receptor antagonist	0.255766
A549	CDK inhibitor	0.249615
A549	ALK tyrosine kinase receptor inhibitor	0.243951
A549	DNA polymerase inhibitor	0.243636
A549	protein synthesis inhibitor	0.243357
A549	autophagy inducer	0.24
A549	PDGFR tyrosine kinase receptor inhibitor	0.24
A549	protein tyrosine kinase inhibitor	0.24
A549	calcium channel blocker	0.234829
A549	HCV inhibitor	0.234769
A549	hypoxia inducible factor inhibitor	0.23
A549	cyclooxygenase inhibitor	0.225722
A549	c-Met inhibitor	0.222222
A549	matrix metalloprotease inhibitor	0.22
A549	VEGFR inhibitor	0.21656
A549	retinoid receptor agonist	0.21542
A549	ATR kinase inhibitor	0.213333
A549	apoptosis stimulant	0.2
A549	bacterial 50S ribosomal subunit inhibitor	0.196051
A549	histone lysine methyltransferase inhibitor	0.195216
A549	chelating agent	0.191327
A549	angiogenesis inhibitor	0.191111
A549	p38 MAPK inhibitor	0.185185
A549	nucleoside reverse transcriptase inhibitor	0.183655
A549	AKT inhibitor	0.183487
A549	HMGCR inhibitor	0.179424
A549	histamine receptor antagonist	0.179364
A549	glutamate receptor antagonist	0.178957
A549	sodium channel blocker	0.177854
A549	KIT inhibitor, VEGFR inhibitor, PDGFR tyrosine kinase receptor inhibitor	0.177778
A549	potassium channel blocker	0.17602
A549	serotonin receptor antagonist	0.174868
A549	dopamine receptor antagonist, serotonin receptor antagonist	0.167738
A549	smoothened receptor antagonist	0.16
A549	CHK inhibitor	0.16
A549	adrenergic receptor agonist	0.15912
A549	HIV protease inhibitor	0.159012
A549	TGF beta receptor inhibitor	0.158163
A549	acetylcholine receptor antagonist	0.157433
A549	porcupine inhibitor	0.151111
A549	HIV integrase inhibitor	0.14892
A549	RNA polymerase inhibitor	0.146667
A549	angiotensin receptor antagonist	0.14417
A549	cytochrome P450 inhibitor	0.140131
A549	STAT inhibitor	0.14
A549	GABA receptor antagonist	0.138322
A549	vitamin D receptor agonist	0.133031
A549	gamma secretase inhibitor	0.127551
A549	bacterial antifolate	0.125432
A549	sterol demethylase inhibitor	0.124228
A549	selective serotonin reuptake inhibitor (SSRI)	0.121173
A549	phosphodiesterase inhibitor	0.120338
A549	non-nucleoside reverse transcriptase inhibitor	0.12
A549	coagulation factor inhibitor	0.12
A549	FGFR inhibitor	0.117914
A549	estrogen receptor agonist	0.113946
A549	BCL inhibitor	0.111111
A549	other antibiotic	0.111111
A549	RAF inhibitor	0.110499
A549	glutamate receptor agonist	0.10963
A549	local anesthetic	0.108586
A549	antimalarial agent	0.108148
A549	angiotensin converting enzyme inhibitor	0.104463
A549	radiopaque medium	0.1
A549	PARP inhibitor	0.098836
A549	bacterial DNA gyrase inhibitor	0.093522
A549	dipeptidyl peptidase inhibitor	0.0872727
A549	monoamine oxidase inhibitor	0.0844812
A549	FLT3 inhibitor	0.0833333
A549	progesterone receptor agonist	0.0807823
A549	IGF-1 inhibitor	0.08
A549	thrombin inhibitor	0.0770975
A549	PKC inhibitor	0.0755556
A549	carbonic anhydrase inhibitor	0.0749351
A549	sodium/glucose cotransporter inhibitor	0.0689807
A549	bacterial DNA inhibitor	0.0684524
A549	Bcr-Abl kinase inhibitor	0.0666667
A549	adenosine receptor antagonist	0.0657596
A549	SYK inhibitor	0.0612245
A549	aromatase inhibitor	0.06
A549	tyrosine kinase inhibitor	0.06
A549	purinergic receptor antagonist	0.0589569
A549	acetylcholine receptor agonist	0.0540628
A549	androgen receptor antagonist	0.0540215
A549	CC chemokine receptor antagonist	0.0539918
A549	serotonin receptor agonist	0.049344
A549	PPAR receptor agonist	0.0481826
A549	vasopressin receptor agonist	0.0403912
A549	IKK inhibitor	0.04
A549	prostanoid receptor antagonist	0.0395408
A549	anti-inflammatory agent	0.0324074
A549	prostanoid receptor agonist	0.0311111
A549	isocitrate dehydrogenase inhibitor	0.03
A549	dopamine receptor agonist	0.0271751
A549	other antifungal	0.0249433
A549	proton pump inhibitor	0.0222222
A549	bacterial 30S ribosomal subunit inhibitor	0.0162963
A549	acetylcholinesterase inhibitor	0.0145455
A549	antiprotozoal agent	0.0140306
A549	serine protease inhibitor	0.0136054
A549	antioxidant	0.0132124
A549	chloride channel blocker	0.01
A549	PABA antagonist	0.00888889
A549	TRPV antagonist	0.00444444
A549	endothelin receptor antagonist	0
A549	mucolytic agent	0
A549	5 alpha reductase inhibitor	-2.22045e-16
A549	bone resorption inhibitor	-2.22045e-16
A549	diuretic	-2.22045e-16
A549	muscle relaxant	-2.22045e-16
A549	penicillin binding protein inhibitor	-2.22045e-16
A549	potassium channel activator	-2.22045e-16
A549	PPAR receptor agonist, insulin sensitizer	-2.22045e-16
A549	vitamin B	-2.22045e-16
DU145	bromodomain inhibitor	0.678005
DU145	HSP inhibitor	0.621728
DU145	glucocorticoid receptor agonist	0.62145
DU145	tubulin polymerization inhibitor	0.52144
DU145	MEK inhibitor	0.469634
DU145	HDAC inhibitor	0.403537
DU145	Aurora kinase inhibitor	0.402105
DU145	rho associated kinase inhibitor	0.395833
DU145	mTOR inhibitor	0.392349
DU145	bacterial cell wall synthesis inhibitor	0.357492
DU145	vitamin B	0.356667
DU145	EGFR inhibitor	0.316351
DU145	cyclooxygenase inhibitor	0.30791
DU145	PI3K inhibitor, mTOR inhibitor	0.297052
DU145	JAK inhibitor	0.294432
DU145	proteasome inhibitor	0.288889
DU145	adrenergic receptor antagonist	0.273051
DU145	topoisomerase inhibitor	0.268761
DU145	ALK tyrosine kinase receptor inhibitor	0.262346
DU145	PI3K inhibitor	0.261186
DU145	PLK inhibitor	0.253333
DU145	thymidylate synthase inhibitor	0.252989
DU145	membrane integrity inhibitor	0.247942
DU145	FGFR inhibitor	0.244142
DU145	antimalarial agent	0.242963
DU145	PDGFR tyrosine kinase receptor inhibitor	0.24
DU145	DNA inhibitor	0.23416
DU145	opioid receptor antagonist	0.231481
DU145	sodium channel blocker	0.224635
DU145	SYK inhibitor	0.219955
DU145	PKC inhibitor	0.21
DU145	HIV integrase inhibitor	0.204475
DU145	nucleoside reverse transcriptase inhibitor	0.203168
DU145	Bruton's tyrosine kinase (BTK) inhibitor	0.201058
DU145	IGF-1 inhibitor	0.2
DU145	gamma secretase inhibitor	0.197704
DU145	calcium channel blocker	0.19573
DU145	FLT3 inhibitor	0.194444
DU145	P glycoprotein inhibitor	0.19
DU145	porcupine inhibitor	0.19
DU145	histone lysine methyltransferase inhibitor	0.186728
DU145	DNA synthesis inhibitor	0.185721
DU145	CDK inhibitor	0.182978
DU145	histamine receptor antagonist	0.180678
DU145	glycogen synthase kinase inhibitor	0.175427
DU145	ribonucleotide reductase inhibitor	0.171296
DU145	NFkB pathway inhibitor	0.170864
DU145	acetylcholine receptor antagonist	0.170809
DU145	aromatase inhibitor	0.17
DU145	dopamine receptor antagonist	0.169821
DU145	IKK inhibitor	0.166667
DU145	STAT inhibitor	0.166667
DU145	CHK inhibitor	0.163333
DU145	cytochrome P450 inhibitor	0.162445
DU145	selective serotonin reuptake inhibitor (SSRI)	0.161139
DU145	ATPase inhibitor	0.160239
DU145	DNA polymerase inhibitor	0.158347
DU145	angiotensin receptor antagonist	0.158317
DU145	AKT inhibitor	0.15812
DU145	estrogen receptor agonist	0.157989
DU145	bacterial 30S ribosomal subunit inhibitor	0.153086
DU145	PPAR receptor agonist	0.151793
DU145	other antibiotic	0.151111
DU145	ATR kinase inhibitor	0.15
DU145	adrenergic receptor agonist	0.149059
DU145	DNA alkylating agent	0.146605
DU145	bacterial antifolate	0.146337
DU145	bacterial 50S ribosomal subunit inhibitor	0.138889
DU145	dopamine receptor antagonist, serotonin receptor antagonist	0.138889
DU145	protein synthesis inhibitor	0.131701
DU145	chelating agent	0.130102
DU145	acetylcholinesterase inhibitor	0.129256
DU145	RAF inhibitor	0.123049
DU145	GABA receptor antagonist	0.117914
DU145	phosphodiesterase inhibitor	0.113209
DU145	dipeptidyl peptidase inhibitor	0.10876
DU145	p38 MAPK inhibitor	0.105514
DU145	serotonin receptor agonist	0.10505
DU145	glutamate receptor antagonist	0.104127
DU145	anti-inflammatory agent	0.103395
DU145	PARP inhibitor	0.102615
DU145	histamine receptor agonist	0.099915
DU145	serotonin receptor antagonist	0.0984753
DU145	bacterial DNA gyrase inhibitor	0.096885
DU145	antiprotozoal agent	0.0948129
DU145	retinoid receptor agonist	0.0929705
DU145	antioxidant	0.0902797
DU145	smoothened receptor antagonist	0.09
DU145	angiogenesis inhibitor	0.08
DU145	coagulation factor inhibitor	0.08
DU145	isocitrate dehydrogenase inhibitor	0.08
DU145	autophagy inducer	0.08
DU145	DNA methyltransferase inhibitor	0.08
DU145	local anesthetic	0.0798898
DU145	dihydrofolate reductase inhibitor	0.076214
DU145	proton pump inhibitor	0.0755556
DU145	VEGFR inhibitor	0.0722375
DU145	CC chemokine receptor antagonist	0.0709465
DU145	bone resorption inhibitor	0.07
DU145	hypoxia inducible factor inhibitor	0.07
DU145	sterol demethylase inhibitor	0.0684156
DU145	diuretic	0.0666667
DU145	acetylcholine receptor agonist	0.065891
DU145	BCL inhibitor	0.0622222
DU145	protein tyrosine kinase inhibitor	0.06
DU145	carbonic anhydrase inhibitor	0.0577963
DU145	progesterone receptor agonist	0.057398
DU145	monoamine oxidase inhibitor	0.0550964
DU145	dopamine receptor agonist	0.054405
DU145	androgen receptor antagonist	0.0532544
DU145	purinergic receptor antagonist	0.0498866
DU145	HMGCR inhibitor	0.0480658
DU145	thrombin inhibitor	0.047619
DU145	5 alpha reductase inhibitor	0.04
DU145	matrix metalloprotease inhibitor	0.04
DU145	penicillin binding protein inhibitor	0.04
DU145	HIV protease inhibitor	0.036214
DU145	HCV inhibitor	0.0322454
DU145	prostanoid receptor antagonist	0.0267857
DU145	TGF beta receptor inhibitor	0.0242347
DU145	other antifungal	0.0204082
DU145	Bcr-Abl kinase inhibitor	0.02
DU145	potassium channel blocker	0.0165816
DU145	vasopressin receptor agonist	0.0165816
DU145	glutamate receptor agonist	0.0133333
DU145	chloride channel blocker	0.01
DU145	potassium channel activator	0.01
DU145	sodium/glucose cotransporter inhibitor	0.00561983
DU145	serine protease inhibitor	0.00453515
DU145	RNA polymerase inhibitor	0.00444444
DU145	angiotensin converting enzyme inhibitor	0.00396694
DU145	c-Met inhibitor	0
DU145	endothelin receptor antagonist	0
DU145	KIT inhibitor, VEGFR inhibitor, PDGFR tyrosine kinase receptor inhibitor	0
DU145	mucolytic agent	0
DU145	PABA antagonist	0
DU145	prostanoid receptor agonist	0
DU145	TRPV antagonist	0
DU145	apoptosis stimulant	-2.22045e-16
DU145	muscle relaxant	-2.22045e-16
DU145	non-nucleoside reverse transcriptase inhibitor	-2.22045e-16
DU145	PPAR receptor agonist, insulin sensitizer	-2.22045e-16
DU145	radiopaque medium	-2.22045e-16
DU145	tyrosine kinase inhibitor	-2.22045e-16
DU145	vitamin D receptor agonist	-2.22045e-16
DU145	bacterial DNA inhibitor	-8.88178e-16
DU145	adenosine receptor antagonist	-1.11022e-15
FB	retinoid receptor agonist	0.780801
FB	HSP inhibitor	0.746568
FB	bromodomain inhibitor	0.708995
FB	glucocorticoid receptor agonist	0.704128
FB	mTOR inhibitor	0.58557
FB	HMGCR inhibitor	0.460905
FB	tubulin polymerization inhibitor	0.42819
FB	proteasome inhibitor	0.414486
FB	PI3K inhibitor, mTOR inhibitor	0.380952
FB	PI3K inhibitor	0.36003
FB	dopamine receptor antagonist	0.3496
FB	MEK inhibitor	0.345693
FB	histamine receptor agonist	0.345238
FB	topoisomerase inhibitor	0.342194
FB	HDAC inhibitor	0.341814
FB	EGFR inhibitor	0.339012
FB	ATPase inhibitor	0.31912
FB	SYK inhibitor	0.316704
FB	KIT inhibitor, VEGFR inhibitor, PDGFR tyrosine kinase receptor inhibitor	0.311111
FB	CDK inhibitor	0.305769
FB	antimalarial agent	0.297778
FB	JAK inhibitor	0.293728
FB	bacterial cell wall synthesis inhibitor	0.292417
FB	thymidylate synthase inhibitor	0.291068
FB	vasopressin receptor agonist	0.281463
FB	protein synthesis inhibitor	0.277031
FB	porcupine inhibitor	0.275556
FB	membrane integrity inhibitor	0.275226
FB	Aurora kinase inhibitor	0.273681
FB	opioid receptor antagonist	0.260031
FB	DNA methyltransferase inhibitor	0.26
FB	ribonucleotide reductase inhibitor	0.256687
FB	other antibiotic	0.253333
FB	AKT inhibitor	0.250986
FB	rho associated kinase inhibitor	0.246599
FB	p38 MAPK inhibitor	0.240988
FB	FLT3 inhibitor	0.24
FB	P glycoprotein inhibitor	0.24
FB	PDGFR tyrosine kinase receptor inhibitor	0.24
FB	Bruton's tyrosine kinase (BTK) inhibitor	0.22449
FB	histamine receptor antagonist	0.22386
FB	DNA polymerase inhibitor	0.22314
FB	nucleoside reverse transcriptase inhibitor	0.222911
FB	smoothened receptor antagonist	0.22
FB	FGFR inhibitor	0.217687
FB	coagulation factor inhibitor	0.21
FB	BCL inhibitor	0.208889
FB	ALK tyrosine kinase receptor inhibitor	0.207562
FB	RAF inhibitor	0.204086
FB	DNA inhibitor	0.200441
FB	autophagy inducer	0.2
FB	potassium channel activator	0.2
FB	adrenergic receptor antagonist	0.198459
FB	histone lysine methyltransferase inhibitor	0.196759
FB	c-Met inhibitor	0.195556
FB	NFkB pathway inhibitor	0.185455
FB	HIV integrase inhibitor	0.183642
FB	angiotensin receptor antagonist	0.181024
FB	DNA alkylating agent	0.178241
FB	RNA polymerase inhibitor	0.173333
FB	Bcr-Abl kinase inhibitor	0.168889
FB	vitamin D receptor agonist	0.165533
FB	local anesthetic	0.165297
FB	VEGFR inhibitor	0.155877
FB	selective serotonin reuptake inhibitor (SSRI)	0.153912
FB	potassium channel blocker	0.152636
FB	acetylcholine receptor antagonist	0.150156
FB	bacterial 50S ribosomal subunit inhibitor	0.149066
FB	chelating agent	0.148904
FB	HCV inhibitor	0.148032
FB	DNA synthesis inhibitor	0.147383
FB	calcium channel blocker	0.140266
FB	isocitrate dehydrogenase inhibitor	0.14
FB	protein tyrosine kinase inhibitor	0.14
FB	cyclooxygenase inhibitor	0.13424
FB	sodium channel blocker	0.133919
FB	PKC inhibitor	0.128889
FB	serotonin receptor antagonist	0.128591
FB	carbonic anhydrase inhibitor	0.126352
FB	cytochrome P450 inhibitor	0.123286
FB	purinergic receptor antagonist	0.122449
FB	aromatase inhibitor	0.12
FB	STAT inhibitor	0.113333
FB	adrenergic receptor agonist	0.11018
FB	CC chemokine receptor antagonist	0.10535
FB	glycogen synthase kinase inhibitor	0.102479
FB	thrombin inhibitor	0.0975057
FB	phosphodiesterase inhibitor	0.0966469
FB	CHK inhibitor	0.0866667
FB	bacterial DNA gyrase inhibitor	0.0854052
FB	gamma secretase inhibitor	0.0841837
FB	ATR kinase inhibitor	0.08
FB	estrogen receptor agonist	0.0743008
FB	sterol demethylase inhibitor	0.0717593
FB	antiprotozoal agent	0.0714286
FB	TRPV antagonist	0.0681481
FB	glutamate receptor antagonist	0.0662132
FB	dopamine receptor antagonist, serotonin receptor antagonist	0.0661157
FB	serotonin receptor agonist	0.0637075
FB	PARP inhibitor	0.0618594
FB	bacterial antifolate	0.0617284
FB	matrix metalloprotease inhibitor	0.06
FB	HIV protease inhibitor	0.0587654
FB	dipeptidyl peptidase inhibitor	0.0574105
FB	prostanoid receptor antagonist	0.057398
FB	bacterial DNA inhibitor	0.0510204
FB	dihydrofolate reductase inhibitor	0.0493827
FB	antioxidant	0.0483144
FB	acetylcholine receptor agonist	0.046205
FB	PPAR receptor agonist	0.0405748
FB	bone resorption inhibitor	0.04
FB	hypoxia inducible factor inhibitor	0.04
FB	IKK inhibitor	0.04
FB	monoamine oxidase inhibitor	0.0385675
FB	progesterone receptor agonist	0.0382653
FB	sodium/glucose cotransporter inhibitor	0.0350413
FB	PPAR receptor agonist, insulin sensitizer	0.03
FB	anti-inflammatory agent	0.025463
FB	angiogenesis inhibitor	0.0177778
FB	acetylcholinesterase inhibitor	0.0141047
FB	adenosine receptor antagonist	0.0136054
FB	angiotensin converting enzyme inhibitor	0.0135537
FB	PABA antagonist	0.0133333
FB	proton pump inhibitor	0.0133333
FB	serine protease inhibitor	0.0113379
FB	TGF beta receptor inhibitor	0.0102041
FB	IGF-1 inhibitor	0.01
FB	PLK inhibitor	0.01
FB	androgen receptor antagonist	0.00608153
FB	dopamine receptor agonist	0.00509533
FB	bacterial 30S ribosomal subunit inhibitor	0.00493827
FB	endothelin receptor antagonist	0
FB	glutamate receptor agonist	0
FB	mucolytic agent	0
FB	prostanoid receptor agonist	0
FB	5 alpha reductase inhibitor	-2.22045e-16
FB	apoptosis stimulant	-2.22045e-16
FB	chloride channel blocker	-2.22045e-16
FB	diuretic	-2.22045e-16
FB	muscle relaxant	-2.22045e-16
FB	non-nucleoside reverse transcriptase inhibitor	-2.22045e-16
FB	penicillin binding protein inhibitor	-2.22045e-16
FB	radiopaque medium	-2.22045e-16
FB	tyrosine kinase inhibitor	-2.22045e-16
FB	vitamin B	-2.22045e-16
FB	GABA receptor antagonist	-1.11022e-15
FB	other antifungal	-1.11022e-15
HEPG2	HSP inhibitor	0.451475
HEPG2	tubulin polymerization inhibitor	0.415743
HEPG2	proteasome inhibitor	0.402305
HEPG2	bromodomain inhibitor	0.379441
HEPG2	PDGFR tyrosine kinase receptor inhibitor	0.36
HEPG2	selective serotonin reuptake inhibitor (SSRI)	0.343537
HEPG2	mTOR inhibitor	0.333128
HEPG2	MEK inhibitor	0.310251
HEPG2	bacterial cell wall synthesis inhibitor	0.295504
HEPG2	rho associated kinase inhibitor	0.292517
HEPG2	HDAC inhibitor	0.288902
HEPG2	EGFR inhibitor	0.282954
HEPG2	topoisomerase inhibitor	0.260274
HEPG2	membrane integrity inhibitor	0.25037
HEPG2	P glycoprotein inhibitor	0.24
HEPG2	dopamine receptor antagonist	0.239511
HEPG2	adrenergic receptor antagonist	0.237437
HEPG2	JAK inhibitor	0.22816
HEPG2	PI3K inhibitor	0.225134
HEPG2	histamine receptor agonist	0.215136
HEPG2	p38 MAPK inhibitor	0.206914
HEPG2	ATPase inhibitor	0.204213
HEPG2	protein synthesis inhibitor	0.203652
HEPG2	tyrosine kinase inhibitor	0.2
HEPG2	dihydrofolate reductase inhibitor	0.196543
HEPG2	HCV inhibitor	0.195602
HEPG2	BCL inhibitor	0.195556
HEPG2	ALK tyrosine kinase receptor inhibitor	0.193086
HEPG2	glucocorticoid receptor agonist	0.192893
HEPG2	autophagy inducer	0.19
HEPG2	histone lysine methyltransferase inhibitor	0.188272
HEPG2	coagulation factor inhibitor	0.18
HEPG2	histamine receptor antagonist	0.177507
HEPG2	DNA polymerase inhibitor	0.175537
HEPG2	acetylcholine receptor antagonist	0.174293
HEPG2	cyclooxygenase inhibitor	0.169725
HEPG2	CDK inhibitor	0.167542
HEPG2	sodium/glucose cotransporter inhibitor	0.16573
HEPG2	Aurora kinase inhibitor	0.164774
HEPG2	nucleoside reverse transcriptase inhibitor	0.164298
HEPG2	dipeptidyl peptidase inhibitor	0.163747
HEPG2	Bruton's tyrosine kinase (BTK) inhibitor	0.163265
HEPG2	SYK inhibitor	0.160998
HEPG2	NFkB pathway inhibitor	0.158632
HEPG2	bacterial 50S ribosomal subunit inhibitor	0.156183
HEPG2	PKC inhibitor	0.155556
HEPG2	DNA synthesis inhibitor	0.153581
HEPG2	aromatase inhibitor	0.153333
HEPG2	HIV integrase inhibitor	0.152778
HEPG2	thymidylate synthase inhibitor	0.147486
HEPG2	cytochrome P450 inhibitor	0.145585
HEPG2	RAF inhibitor	0.141377
HEPG2	calcium channel blocker	0.139743
HEPG2	adrenergic receptor agonist	0.13817
HEPG2	glycogen synthase kinase inhibitor	0.13719
HEPG2	PARP inhibitor	0.137143
HEPG2	opioid receptor antagonist	0.136054
HEPG2	DNA alkylating agent	0.135802
HEPG2	apoptosis stimulant	0.133333
HEPG2	protein tyrosine kinase inhibitor	0.13
HEPG2	sodium channel blocker	0.129169
HEPG2	chelating agent	0.127126
HEPG2	bacterial 30S ribosomal subunit inhibitor	0.124444
HEPG2	potassium channel blocker	0.122874
HEPG2	bacterial DNA inhibitor	0.119898
HEPG2	estrogen receptor agonist	0.119191
HEPG2	ribonucleotide reductase inhibitor	0.115226
HEPG2	DNA inhibitor	0.112948
HEPG2	AKT inhibitor	0.110344
HEPG2	glutamate receptor antagonist	0.108844
HEPG2	angiotensin receptor antagonist	0.107087
HEPG2	antimalarial agent	0.106667
HEPG2	porcupine inhibitor	0.106667
HEPG2	serotonin receptor antagonist	0.101094
HEPG2	phosphodiesterase inhibitor	0.0974359
HEPG2	other antibiotic	0.0933333
HEPG2	HMGCR inhibitor	0.0915226
HEPG2	vitamin D receptor agonist	0.0907029
HEPG2	FGFR inhibitor	0.0867347
HEPG2	mucolytic agent	0.0844444
HEPG2	monoamine oxidase inhibitor	0.0808846
HEPG2	FLT3 inhibitor	0.08
HEPG2	non-nucleoside reverse transcriptase inhibitor	0.08
HEPG2	STAT inhibitor	0.08
HEPG2	vitamin B	0.08
HEPG2	carbonic anhydrase inhibitor	0.0767193
HEPG2	vasopressin receptor agonist	0.0748299
HEPG2	sterol demethylase inhibitor	0.0733025
HEPG2	gamma secretase inhibitor	0.0727041
HEPG2	bacterial DNA gyrase inhibitor	0.067954
HEPG2	antioxidant	0.0664853
HEPG2	VEGFR inhibitor	0.0633609
HEPG2	PPAR receptor agonist	0.0626736
HEPG2	HIV protease inhibitor	0.0612346
HEPG2	local anesthetic	0.0605961
HEPG2	ATR kinase inhibitor	0.06
HEPG2	DNA methyltransferase inhibitor	0.06
HEPG2	serotonin receptor agonist	0.0544983
HEPG2	thrombin inhibitor	0.0544218
HEPG2	prostanoid receptor agonist	0.0533333
HEPG2	hypoxia inducible factor inhibitor	0.05
HEPG2	angiogenesis inhibitor	0.0488889
HEPG2	TGF beta receptor inhibitor	0.0446429
HEPG2	acetylcholine receptor agonist	0.0411911
HEPG2	PI3K inhibitor, mTOR inhibitor	0.0408163
HEPG2	proton pump inhibitor	0.04
HEPG2	CHK inhibitor	0.04
HEPG2	chloride channel blocker	0.04
HEPG2	adenosine receptor antagonist	0.0385488
HEPG2	antiprotozoal agent	0.0382653
HEPG2	CC chemokine receptor antagonist	0.0375309
HEPG2	dopamine receptor antagonist, serotonin receptor antagonist	0.0330579
HEPG2	KIT inhibitor, VEGFR inhibitor, PDGFR tyrosine kinase receptor inhibitor	0.0311111
HEPG2	bone resorption inhibitor	0.03
HEPG2	potassium channel activator	0.03
HEPG2	angiotensin converting enzyme inhibitor	0.0287603
HEPG2	prostanoid receptor antagonist	0.0246599
HEPG2	progesterone receptor agonist	0.0242347
HEPG2	TRPV antagonist	0.0222222
HEPG2	acetylcholinesterase inhibitor	0.0221488
HEPG2	dopamine receptor agonist	0.0216963
HEPG2	c-Met inhibitor	0.0177778
HEPG2	RNA polymerase inhibitor	0.0177778
HEPG2	anti-inflammatory agent	0.0169753
HEPG2	other antifungal	0.015873
HEPG2	GABA receptor antagonist	0.0136054
HEPG2	androgen receptor antagonist	0.0126561
HEPG2	bacterial antifolate	0.0123457
HEPG2	purinergic receptor antagonist	0.00680272
HEPG2	endothelin receptor antagonist	0
HEPG2	glutamate receptor agonist	0
HEPG2	PABA antagonist	0
HEPG2	smoothened receptor antagonist	0
HEPG2	5 alpha reductase inhibitor	-2.22045e-16
HEPG2	Bcr-Abl kinase inhibitor	-2.22045e-16
HEPG2	diuretic	-2.22045e-16
HEPG2	IGF-1 inhibitor	-2.22045e-16
HEPG2	IKK inhibitor	-2.22045e-16
HEPG2	isocitrate dehydrogenase inhibitor	-2.22045e-16
HEPG2	matrix metalloprotease inhibitor	-2.22045e-16
HEPG2	muscle relaxant	-2.22045e-16
HEPG2	penicillin binding protein inhibitor	-2.22045e-16
HEPG2	PLK inhibitor	-2.22045e-16
HEPG2	PPAR receptor agonist, insulin sensitizer	-2.22045e-16
HEPG2	radiopaque medium	-2.22045e-16
HEPG2	retinoid receptor agonist	-1.11022e-15
HEPG2	serine protease inhibitor	-1.11022e-15
OVCAR4	HSP inhibitor	0.740812
OVCAR4	glucocorticoid receptor agonist	0.734694
OVCAR4	bromodomain inhibitor	0.65155
OVCAR4	Aurora kinase inhibitor	0.496396
OVCAR4	mTOR inhibitor	0.481584
OVCAR4	PI3K inhibitor, mTOR inhibitor	0.44898
OVCAR4	HDAC inhibitor	0.443343
OVCAR4	DNA methyltransferase inhibitor	0.37
OVCAR4	dihydrofolate reductase inhibitor	0.362305
OVCAR4	proteasome inhibitor	0.359033
OVCAR4	ribonucleotide reductase inhibitor	0.354167
OVCAR4	glycogen synthase kinase inhibitor	0.335647
OVCAR4	tubulin polymerization inhibitor	0.333638
OVCAR4	JAK inhibitor	0.322227
OVCAR4	CHK inhibitor	0.3
OVCAR4	topoisomerase inhibitor	0.29499
OVCAR4	bacterial cell wall synthesis inhibitor	0.289837
OVCAR4	thymidylate synthase inhibitor	0.282856
OVCAR4	PI3K inhibitor	0.282715
OVCAR4	ALK tyrosine kinase receptor inhibitor	0.280988
OVCAR4	EGFR inhibitor	0.280045
OVCAR4	ATPase inhibitor	0.273723
OVCAR4	histamine receptor agonist	0.269983
OVCAR4	protein synthesis inhibitor	0.263716
OVCAR4	membrane integrity inhibitor	0.2482
OVCAR4	DNA synthesis inhibitor	0.246021
OVCAR4	dopamine receptor antagonist	0.243357
OVCAR4	BCL inhibitor	0.24
OVCAR4	hypoxia inducible factor inhibitor	0.24
OVCAR4	PDGFR tyrosine kinase receptor inhibitor	0.24
OVCAR4	smoothened receptor antagonist	0.24
OVCAR4	DNA alkylating agent	0.236883
OVCAR4	CDK inhibitor	0.230915
OVCAR4	NFkB pathway inhibitor	0.230744
OVCAR4	DNA inhibitor	0.230303
OVCAR4	P glycoprotein inhibitor	0.23
OVCAR4	MEK inhibitor	0.22742
OVCAR4	PKC inhibitor	0.226667
OVCAR4	Bruton's tyrosine kinase (BTK) inhibitor	0.22449
OVCAR4	VEGFR inhibitor	0.222375
OVCAR4	nucleoside reverse transcriptase inhibitor	0.221993
OVCAR4	IGF-1 inhibitor	0.22
OVCAR4	antimalarial agent	0.216296
OVCAR4	TGF beta receptor inhibitor	0.213435
OVCAR4	retinoid receptor agonist	0.208617
OVCAR4	histone lysine methyltransferase inhibitor	0.208076
OVCAR4	DNA polymerase inhibitor	0.206942
OVCAR4	angiogenesis inhibitor	0.204444
OVCAR4	cyclooxygenase inhibitor	0.204191
OVCAR4	porcupine inhibitor	0.2
OVCAR4	autophagy inducer	0.2
OVCAR4	SYK inhibitor	0.198035
OVCAR4	FGFR inhibitor	0.1875
OVCAR4	monoamine oxidase inhibitor	0.184343
OVCAR4	PARP inhibitor	0.181073
OVCAR4	adrenergic receptor antagonist	0.179851
OVCAR4	angiotensin receptor antagonist	0.178015
OVCAR4	PLK inhibitor	0.176667
OVCAR4	acetylcholine receptor antagonist	0.176589
OVCAR4	p38 MAPK inhibitor	0.17284
OVCAR4	glutamate receptor antagonist	0.171126
OVCAR4	dopamine receptor agonist	0.168694
OVCAR4	chelating agent	0.165816
OVCAR4	opioid receptor antagonist	0.16369
OVCAR4	AKT inhibitor	0.162831
OVCAR4	vitamin B	0.16
OVCAR4	adrenergic receptor agonist	0.159733
OVCAR4	serotonin receptor antagonist	0.156918
OVCAR4	HIV integrase inhibitor	0.155864
OVCAR4	sodium channel blocker	0.152074
OVCAR4	RNA polymerase inhibitor	0.146667
OVCAR4	rho associated kinase inhibitor	0.144983
OVCAR4	estrogen receptor agonist	0.144747
OVCAR4	histamine receptor antagonist	0.144252
OVCAR4	cytochrome P450 inhibitor	0.140388
OVCAR4	calcium channel blocker	0.140093
OVCAR4	other antifungal	0.136054
OVCAR4	bacterial antifolate	0.130041
OVCAR4	dipeptidyl peptidase inhibitor	0.123636
OVCAR4	bacterial DNA inhibitor	0.121173
OVCAR4	Bcr-Abl kinase inhibitor	0.12
OVCAR4	STAT inhibitor	0.12
OVCAR4	serotonin receptor agonist	0.118296
OVCAR4	vasopressin receptor agonist	0.114796
OVCAR4	sodium/glucose cotransporter inhibitor	0.112507
OVCAR4	IKK inhibitor	0.111111
OVCAR4	potassium channel blocker	0.110544
OVCAR4	other antibiotic	0.102222
OVCAR4	selective serotonin reuptake inhibitor (SSRI)	0.10119
OVCAR4	HMGCR inhibitor	0.097284
OVCAR4	anti-inflammatory agent	0.0972222
OVCAR4	RAF inhibitor	0.0947352
OVCAR4	purinergic receptor antagonist	0.0861678
OVCAR4	vitamin D receptor agonist	0.0861678
OVCAR4	acetylcholine receptor agonist	0.083241
OVCAR4	protein tyrosine kinase inhibitor	0.08
OVCAR4	carbonic anhydrase inhibitor	0.0794766
OVCAR4	local anesthetic	0.0751454
OVCAR4	sterol demethylase inhibitor	0.0717593
OVCAR4	phosphodiesterase inhibitor	0.0690462
OVCAR4	HCV inhibitor	0.0658333
OVCAR4	antioxidant	0.0652759
OVCAR4	bacterial DNA gyrase inhibitor	0.0569719
OVCAR4	gamma secretase inhibitor	0.0561224
OVCAR4	HIV protease inhibitor	0.0523457
OVCAR4	coagulation factor inhibitor	0.05
OVCAR4	non-nucleoside reverse transcriptase inhibitor	0.05
OVCAR4	thrombin inhibitor	0.0498866
OVCAR4	acetylcholinesterase inhibitor	0.046832
OVCAR4	KIT inhibitor, VEGFR inhibitor, PDGFR tyrosine kinase receptor inhibitor	0.04
OVCAR4	aromatase inhibitor	0.04
OVCAR4	ATR kinase inhibitor	0.04
OVCAR4	potassium channel activator	0.04
OVCAR4	angiotensin converting enzyme inhibitor	0.0372452
OVCAR4	dopamine receptor antagonist, serotonin receptor antagonist	0.0348179
OVCAR4	progesterone receptor agonist	0.0344388
OVCAR4	PPAR receptor agonist	0.0342149
OVCAR4	prostanoid receptor agonist	0.0311111
OVCAR4	TRPV antagonist	0.0266667
OVCAR4	antiprotozoal agent	0.0242347
OVCAR4	prostanoid receptor antagonist	0.0204082
OVCAR4	adenosine receptor antagonist	0.0181406
OVCAR4	bacterial 30S ribosomal subunit inhibitor	0.0162963
OVCAR4	bacterial 50S ribosomal subunit inhibitor	0.014876
OVCAR4	androgen receptor antagonist	0.0121631
OVCAR4	bone resorption inhibitor	0.01
OVCAR4	CC chemokine receptor antagonist	0.00888889
OVCAR4	apoptosis stimulant	0
OVCAR4	endothelin receptor antagonist	0
OVCAR4	FLT3 inhibitor	0
OVCAR4	glutamate receptor agonist	0
OVCAR4	mucolytic agent	0
OVCAR4	PABA antagonist	0
OVCAR4	proton pump inhibitor	0
OVCAR4	5 alpha reductase inhibitor	-2.22045e-16
OVCAR4	c-Met inhibitor	-2.22045e-16
OVCAR4	chloride channel blocker	-2.22045e-16
OVCAR4	diuretic	-2.22045e-16
OVCAR4	isocitrate dehydrogenase inhibitor	-2.22045e-16
OVCAR4	matrix metalloprotease inhibitor	-2.22045e-16
OVCAR4	muscle relaxant	-2.22045e-16
OVCAR4	penicillin binding protein inhibitor	-2.22045e-16
OVCAR4	PPAR receptor agonist, insulin sensitizer	-2.22045e-16
OVCAR4	radiopaque medium	-2.22045e-16
OVCAR4	tyrosine kinase inhibitor	-2.22045e-16
OVCAR4	GABA receptor antagonist	-1.11022e-15
OVCAR4	serine protease inhibitor	-1.11022e-15

## Sheet: Dist2Neighbors
Cell_Line	Compound_ID	Category	Dist2Neighbors	ExperimentalID
786-0	Rotenone (Barbasco)	bacterial cell wall synthesis inhibitor	0.883155	2021018056_16-20
786-0	BIIB021	HSP inhibitor	0.869565	2021018038_7-14
786-0	NMS-E973	HSP inhibitor	0.86501	2021018042_16-16
786-0	Geldanamycin	HSP inhibitor	0.86245	2021018041_9-17; 2021018044_3-11; 2021018045_3-11; 2021018068_3-11; 2021018069_3-11
786-0	Vincristine	tubulin polymerization inhibitor	0.858403	2021018055_2-7
786-0	AUY922	HSP inhibitor	0.853196	2021018038_13-13; 2021018044_3-8; 2021018045_3-8; 2021018068_3-8; 2021018069_3-8
786-0	17-DMAG	HSP inhibitor	0.852982	2021018038_15-6; 2021018044_3-10; 2021018045_3-10; 2021018068_3-10; 2021018069_3-10
786-0	17-AAG	HSP inhibitor	0.848227	2021018038_13-6; 2021018044_3-9; 2021018045_3-9; 2021018068_3-9; 2021018069_3-9
786-0	SNX2112	HSP inhibitor	0.846615	2021018041_9-7; 2021018044_3-12; 2021018045_3-12; 2021018068_3-12; 2021018069_3-12
786-0	XL888	HSP inhibitor	0.841736	2021018042_10-21
786-0	TAS-116	HSP inhibitor	0.831616	2021018063_2-5
786-0	Proflavine Hemisulfate	bacterial cell wall synthesis inhibitor	0.830163	2021018064_10-11
786-0	Ganetespib (STA-9090)	HSP inhibitor	0.827939	2021018055_5-15
786-0	PF-04929113 (SNX-5422)	HSP inhibitor	0.817808	2021018057_10-19
786-0	ABT-751 (E7010)	tubulin polymerization inhibitor	0.817197	2021018055_13-15
786-0	Quisinostat (JNJ-26481585)	HDAC inhibitor	0.809112	2021018055_9-11; 2021018067_9-5
786-0	AZD7762	CHK inhibitor	0.805949	2021018039_13-7
786-0	Mocetinostat (MGCD0103)	HDAC inhibitor	0.80101	2021018055_5-13; 2021018067_3-7
786-0	(+)-JQ1	bromodomain inhibitor	0.799459	2021018067_11-6
786-0	Givinostat (ITF2357)	HDAC inhibitor	0.796067	2021018056_9-22; 2021018067_15-13
786-0	Paclitaxel	tubulin polymerization inhibitor	0.793783	2021018055_15-13
786-0	VER-49009	HSP inhibitor	0.79349	2021018043_15-5
786-0	Entinostat (MS-275)	HDAC inhibitor	0.78748	2021018055_3-9; 2021018067_13-3
786-0	LAQ824 (Dacinostat)	HDAC inhibitor	0.783962	2021018067_7-5
786-0	Idarubicin HCl	topoisomerase inhibitor	0.781384	2021018038_8-3
786-0	Avermectin B1	bacterial cell wall synthesis inhibitor	0.779511	2021018060_6-3
786-0	OTX015	bromodomain inhibitor	0.776807	2021018062_5-3; 2021018067_13-10
786-0	Benzalkonium chloride	cyclooxygenase inhibitor	0.775125	2021018061_16-3
786-0	Mebendazole	tubulin polymerization inhibitor	0.772434	2021018059_15-16
786-0	Celecoxib	cyclooxygenase inhibitor	0.770274	2021018055_10-9
786-0	Resminostat	HDAC inhibitor	0.76865	2021018057_8-21; 2021018067_7-17
786-0	Pracinostat (SB939)	HDAC inhibitor	0.767677	2021018055_15-18; 2021018067_15-11
786-0	Azacyclonol	histamine receptor antagonist	0.763252	2021018041_2-18
786-0	R406 (free base)	SYK inhibitor	0.761337	2021018055_9-20
786-0	Tucidinostat (Chidamide)	HDAC inhibitor	0.760875	2021018062_2-21
786-0	YM201636	PI3K inhibitor	0.759629	2021018043_5-8
786-0	Mometasone furoate	glucocorticoid receptor agonist	0.759265	2021018056_12-17
786-0	I-BET151 (GSK1210151A)	bromodomain inhibitor	0.758212	2021018067_9-19
786-0	Plinabulin (NPI-2358)	tubulin polymerization inhibitor	0.758087	2021018055_3-17
786-0	Fenbendazole	tubulin polymerization inhibitor	0.75756	2021018057_13-13
786-0	Scriptaid	HDAC inhibitor	0.757108	2021018067_9-10
786-0	Piroctone Olamine	bacterial cell wall synthesis inhibitor	0.756482	2021018060_1-12
786-0	Chlorhexidine	membrane integrity inhibitor	0.755521	2021018060_16-14
786-0	Monomethyl auristatin E (MMAE)	tubulin polymerization inhibitor	0.75244	2021018062_15-11
786-0	AZD1080	glycogen synthase kinase inhibitor	0.751173	2021018042_12-4
786-0	Refametinib (RDEA119. Bay 86-9766)	MEK inhibitor	0.748908	2021018055_5-11
786-0	Docetaxel Trihydrate	tubulin polymerization inhibitor	0.748785	2021018062_7-15
786-0	PCI-24781 (Abexinostat)	HDAC inhibitor	0.747622	2021018055_7-11; 2021018067_5-5
786-0	Prednisone	glucocorticoid receptor agonist	0.745598	2021018055_6-8
786-0	AR-42	HDAC inhibitor	0.741006	2021018067_13-15
786-0	Benzethonium Chloride	sodium channel blocker	0.738387	2021018058_2-18
786-0	INK 128 (MLN0128)	mTOR inhibitor	0.738312	2021018057_5-10
786-0	Budesonide	glucocorticoid receptor agonist	0.737729	2021018055_14-11
786-0	Lapatinib (GW-572016) Ditosylate	EGFR inhibitor	0.735534	2021018055_13-5
786-0	Tinostamustine(EDO-S101)	HDAC inhibitor	0.73463	2021018063_11-15
786-0	Doxorubicin (Adriamycin)	topoisomerase inhibitor	0.733721	2021018055_11-21
786-0	Methotrexate disodium	dihydrofolate reductase inhibitor	0.733633	2021018064_12-21
786-0	Bismuth Subcitrate Potassium	bacterial cell wall synthesis inhibitor	0.733025	2021018064_8-7
786-0	Flupenthixol dihydrochloride	dopamine receptor antagonist	0.732817	2021018058_15-7
786-0	Trichostatin A	HDAC inhibitor	0.732697	2021018067_7-3
786-0	Vorinostat (SAHA. MK0683)	HDAC inhibitor	0.731606	2021018055_1-9; 2021018067_9-3
786-0	Pimozide	dopamine receptor antagonist	0.731216	2021018059_16-9
786-0	Epirubicin HCl	topoisomerase inhibitor	0.729296	2021018055_14-3
786-0	M344	HDAC inhibitor	0.727672	2021018067_7-19
786-0	ONX-0914 (PR-957)	proteasome inhibitor	0.727254	2021018042_6-8
786-0	R547	CDK inhibitor	0.726431	2021018041_11-13
786-0	4SC-202	HDAC inhibitor	0.726254	2021018062_3-7
786-0	Adrenalone HCl	adrenergic receptor agonist	0.724991	2021018057_2-18
786-0	MG-132	proteasome inhibitor	0.724473	2021018041_1-3; 2021018044_9-17; 2021018045_9-17; 2021018068_9-17; 2021018069_9-17
786-0	Dexamethasone (DHAP)	glucocorticoid receptor agonist	0.724384	2021018055_8-15
786-0	Vinorelbine Tartrate	tubulin polymerization inhibitor	0.724065	2021018059_5-17
786-0	Docetaxel	tubulin polymerization inhibitor	0.723256	2021018055_13-13
786-0	Brefeldin A	protein synthesis inhibitor	0.721674	2021018042_10-13; 2021018044_3-18; 2021018045_3-18; 2021018068_3-18; 2021018069_3-18
786-0	Chlorhexidine?2HCl	membrane integrity inhibitor	0.721461	2021018057_8-4
786-0	Etoposide	topoisomerase inhibitor	0.720753	2021018055_16-3
786-0	Pamiparib (BGB-290)	PARP inhibitor	0.720674	2021018062_14-21
786-0	Entospletinib (GS-9973)	SYK inhibitor	0.718892	2021018062_9-5
786-0	CUDC-907	PI3K inhibitor	0.71873	2021018057_15-4; 2021018067_3-19
786-0	Epothilone B	tubulin polymerization inhibitor	0.717768	2021018043_13-10; 2021018044_4-5; 2021018045_4-5; 2021018068_4-5; 2021018069_4-5
786-0	MK-2206 2HCl	AKT inhibitor	0.716805	2021018055_13-9
786-0	Sulfasalazine	cyclooxygenase inhibitor	0.712458	2021018055_2-4
786-0	Bromosporine	bromodomain inhibitor	0.710459	2021018067_9-8
786-0	TAK-733	MEK inhibitor	0.709313	2021018043_16-7
786-0	Elaiophylin	bacterial 50S ribosomal subunit inhibitor	0.706167	2021018038_8-16
786-0	Barasertib (AZD1152-HQPA)	Aurora kinase inhibitor	0.705104	2021018067_15-7
786-0	Fenticonazole Nitrate	bacterial cell wall synthesis inhibitor	0.704928	2021018056_7-4
786-0	CEP-18770 (Delanzomib)	proteasome inhibitor	0.704885	2021018038_7-10
786-0	Mefloquine HCl	bacterial cell wall synthesis inhibitor	0.704314	2021018059_14-17
786-0	I-BET-762	bromodomain inhibitor	0.702869	2021018061_8-20; 2021018067_5-8
786-0	Pemetrexed Disodium Hydrate	dihydrofolate reductase inhibitor	0.700636	2021018064_5-14
786-0	Olaparib (AZD2281. Ku-0059436)	PARP inhibitor	0.700274	2021018055_7-9; 2021018067_15-3
786-0	AZD2858	glycogen synthase kinase inhibitor	0.699626	2021018042_4-14
786-0	Doxercalciferol	vitamin D receptor agonist	0.698913	2021018055_9-14
786-0	Momelotinib (CYT387)	JAK inhibitor	0.698243	2021018056_16-4; 2021018067_9-15
786-0	Cefminox Sodium	bacterial cell wall synthesis inhibitor	0.695397	2021018060_10-8
786-0	Cobimetinib (GDC-0973. RG7420)	MEK inhibitor	0.695281	2021018062_16-5
786-0	Cefoperazone	bacterial cell wall synthesis inhibitor	0.69518	2021018055_10-6
786-0	Fluvastatin Sodium	HMGCR inhibitor	0.693991	2021018056_12-9
786-0	Torin 1	mTOR inhibitor	0.693598	2021018041_3-18
786-0	Camptothecin	topoisomerase inhibitor	0.692146	2021018065_7-3
786-0	Oxamflatin	HDAC inhibitor	0.691997	2021018044_9-9; 2021018045_9-9; 2021018068_9-9; 2021018069_9-9
786-0	ZSTK474	PI3K inhibitor	0.69089	2021018038_3-15
786-0	Combretastatin A4	tubulin polymerization inhibitor	0.690353	2021018062_1-15
786-0	Oxibendazole	tubulin polymerization inhibitor	0.688779	2021018065_5-7
786-0	Trifluoperazine 2HCl	dopamine receptor antagonist	0.688555	2021018057_2-20; 2021018063_5-19
786-0	Prednisolone Acetate	glucocorticoid receptor agonist	0.68783	2021018057_8-11
786-0	PFI-1 (PF-6405761)	bromodomain inhibitor	0.687476	2021018067_13-9
786-0	Apicidin	HDAC inhibitor	0.686604	2021018044_9-8; 2021018045_9-8; 2021018068_9-8; 2021018069_9-8
786-0	Nedaplatin	DNA inhibitor	0.686372	2021018064_5-9
786-0	Dehydroandrographolide	chloride channel blocker	0.685715	2021018058_12-7
786-0	Mianserin HCl	serotonin receptor antagonist	0.685296	2021018055_5-4
786-0	Rucaparib (AG-014699.PF-01367338)	PARP inhibitor	0.685141	2021018055_11-11; 2021018067_11-5
786-0	Halcinonide	glucocorticoid receptor agonist	0.684939	2021018058_6-8
786-0	Neticonazole Hydrochloride	bacterial cell wall synthesis inhibitor	0.68463	2021018060_11-13
786-0	Niraparib (MK-4827) tosylate	PARP inhibitor	0.684364	2021018057_5-4; 2021018062_1-9
786-0	Atorvastatin Calcium	HMGCR inhibitor	0.682858	2021018056_3-12
786-0	Salmeterol	adrenergic receptor agonist	0.682492	2021018061_1-11
786-0	Amodiaquine	histamine receptor agonist	0.682094	2021018062_4-22
786-0	WZ3146	EGFR inhibitor	0.681896	2021018038_13-12
786-0	AZD5438	CDK inhibitor	0.680138	2021018041_5-3
786-0	Pimasertib (AS-703026)	MEK inhibitor	0.678858	2021018038_4-22
786-0	Buparlisib (BKM120. NVP-BKM120)	PI3K inhibitor	0.678643	2021018056_2-8
786-0	Cephalomannine	DNA polymerase inhibitor	0.676644	2021018040_4-11
786-0	PD0325901	MEK inhibitor	0.676213	2021018055_7-7
786-0	Harringtonine	protein synthesis inhibitor	0.676156	2021018062_11-10
786-0	Trametinib (GSK1120212)	MEK inhibitor	0.675012	2021018057_2-21
786-0	P276-00	CDK inhibitor	0.675008	2021018043_13-19
786-0	Thiothixene	dopamine receptor antagonist	0.674762	2021018062_1-22
786-0	Citarinostat (ACY-241)	HDAC inhibitor	0.674538	2021018062_12-17
786-0	Cilnidipine	calcium channel blocker	0.673418	2021018055_6-13
786-0	Bexarotene	retinoid receptor agonist	0.67283	2021018056_15-14
786-0	Teniposide	topoisomerase inhibitor	0.672465	2021018056_15-13
786-0	Miconazole Nitrate	bacterial cell wall synthesis inhibitor	0.672415	2021018056_14-13; 2021018057_10-5
786-0	Desonide	glucocorticoid receptor agonist	0.672096	2021018055_14-20
786-0	Minocycline HCl	bacterial cell wall synthesis inhibitor	0.671797	2021018066_7-5
786-0	Niflumic acid	cyclooxygenase inhibitor	0.671602	2021018057_1-18
786-0	Torin 2	mTOR inhibitor	0.67109	2021018041_1-16
786-0	Clemastine Fumarate	histamine receptor antagonist	0.66956	2021018056_9-21
786-0	Chlorhexidine diacetate	membrane integrity inhibitor	0.669428	2021018061_4-12
786-0	Thioridazine hydrochloride	dopamine receptor antagonist	0.668176	2021018061_7-17
786-0	Belinostat (PXD101)	HDAC inhibitor	0.667961	2021018055_3-11; 2021018067_1-5
786-0	Elbasvir	HCV inhibitor	0.667806	2021018061_4-7
786-0	Bepridil hydrochloride	calcium channel blocker	0.667639	2021018062_16-4
786-0	AZD8330	MEK inhibitor	0.66674	2021018040_5-7
786-0	Fostamatinib (R788)	SYK inhibitor	0.666539	2021018057_6-19
786-0	PF-05212384 (PKI-587)	PI3K inhibitor, mTOR inhibitor	0.666181	2021018065_11-11
786-0	Diclofenac Potassium	cyclooxygenase inhibitor	0.665885	2021018057_2-4
786-0	Ketoprofen	cyclooxygenase inhibitor	0.665614	2021018055_10-12
786-0	Tizoxanide	HCV inhibitor	0.665288	2021018060_12-14
786-0	Prednisolone	glucocorticoid receptor agonist	0.664052	2021018056_1-7
786-0	PD184352 (CI-1040)	MEK inhibitor	0.663957	2021018038_1-5
786-0	atorvastatin	HMGCR inhibitor	0.662634	2021018061_16-15
786-0	LY3023414	PI3K inhibitor, mTOR inhibitor	0.662564	2021018062_4-15
786-0	Afatinib (BIBW2992) Dimaleate	EGFR inhibitor	0.662297	2021018055_13-3; 2021018062_15-15
786-0	Beta-Lapachone	topoisomerase inhibitor	0.661158	2021018061_6-22
786-0	Topotecan	topoisomerase inhibitor	0.660981	2021018055_8-5; 2021018062_5-14
786-0	Deflazacort	glucocorticoid receptor agonist	0.660823	2021018056_14-5
786-0	BGJ398 (NVP-BGJ398|Infigratinib)	FGFR inhibitor	0.660654	2021018062_2-14
786-0	AZD8186	PI3K inhibitor	0.660301	2021018062_13-11
786-0	CC-223	mTOR inhibitor	0.660079	2021018062_13-19
786-0	GDC-0980 (RG7422)	PI3K inhibitor, mTOR inhibitor	0.659612	2021018041_9-15
786-0	Alfacalcidol	vitamin D receptor agonist	0.658642	2021018055_11-14
786-0	Homoharringtonine	protein synthesis inhibitor	0.657868	2021018062_8-6
786-0	Fluticasone propionate	glucocorticoid receptor agonist	0.657534	2021018056_2-19
786-0	Clofarabine	ribonucleotide reductase inhibitor	0.656993	2021018055_8-3
786-0	Belotecan (CKD-602) hydrochloride	topoisomerase inhibitor	0.656582	2021018063_2-3
786-0	Tigecycline	bacterial 30S ribosomal subunit inhibitor	0.656209	2021018055_1-8
786-0	Butoconazole	bacterial cell wall synthesis inhibitor	0.655654	2021018056_11-19; 2021018060_4-10
786-0	Flubendazole	tubulin polymerization inhibitor	0.654933	2021018065_3-7
786-0	Nimesulide	cyclooxygenase inhibitor	0.65474	2021018056_1-6
786-0	Ricolinostat (ACY-1215)	HDAC inhibitor	0.654428	2021018062_16-3; 2021018067_5-12
786-0	Ketorolac	cyclooxygenase inhibitor	0.653741	2021018055_12-12
786-0	Selumetinib (AZD6244)	MEK inhibitor	0.653732	2021018055_9-3
786-0	Amodiaquine hydrochloride	histamine receptor agonist	0.653074	2021018061_11-7
786-0	Diclofenac Sodium	cyclooxygenase inhibitor	0.652216	2021018056_2-9
786-0	Besifovir	bacterial cell wall synthesis inhibitor	0.651744	2021018063_10-3
786-0	PF-477736	CHK inhibitor	0.651729	2021018041_12-7
786-0	Poziotinib (HM781-36B)	EGFR inhibitor	0.651611	2021018062_3-3
786-0	Sodium gualenate	cyclooxygenase inhibitor	0.651565	2021018060_2-6
786-0	BIO	glycogen synthase kinase inhibitor	0.651343	2021018042_6-10
786-0	Dinaciclib (SCH727965)	CDK inhibitor	0.651276	2021018057_7-6
786-0	WZ8040	EGFR inhibitor	0.651049	2021018038_13-14
786-0	Nemiralisib (GSK2269557)	PI3K inhibitor	0.651023	2021018062_7-21
786-0	Binimetinib (MEK162. ARRY-162. ARRY-438162)	MEK inhibitor	0.65053	2021018061_8-14
786-0	Trichlormethiazide	chloride channel blocker	0.650412	2021018055_6-16
786-0	Melitracen hydrochloride	dopamine receptor antagonist	0.649142	2021018060_12-9
786-0	Amsacrine hydrochloride	topoisomerase inhibitor	0.649138	2021018061_2-5
786-0	NMS-873	ATPase inhibitor	0.649043	2021018042_4-18
786-0	Ceftizoxime	bacterial cell wall synthesis inhibitor	0.648532	2021018060_1-3
786-0	Ethambutol HCl	bacterial cell wall synthesis inhibitor	0.647618	2021018041_16-20
786-0	Pelitinib (EKB-569)	EGFR inhibitor	0.647285	2021018038_8-8
786-0	ZM 447439	Aurora kinase inhibitor	0.647201	2021018067_15-5
786-0	Febantel	bacterial cell wall synthesis inhibitor	0.646793	2021018060_14-19
786-0	LY2603618	CHK inhibitor	0.644687	2021018041_15-3
786-0	WYE-125132 (WYE-132)	mTOR inhibitor	0.644653	2021018041_3-9
786-0	GSK2636771	PI3K inhibitor	0.64426	2021018062_2-5
786-0	Diclazuril	antiprotozoal agent	0.643804	2021018056_1-4
786-0	AZ 960	JAK inhibitor	0.643626	2021018067_7-15
786-0	Abemaciclib	CDK inhibitor	0.643136	2021018061_2-17
786-0	Hydroxy Camptothecine	topoisomerase inhibitor	0.642383	2021018057_3-9; 2021018058_14-15
786-0	Meropenem	bacterial cell wall synthesis inhibitor	0.64213	2021018055_3-4
786-0	Indacaterol Maleate	adrenergic receptor agonist	0.641623	2021018057_14-6; 2021018061_8-7
786-0	Mevastatin	HMGCR inhibitor	0.640909	2021018059_15-7
786-0	A-674563	AKT inhibitor	0.640832	2021018041_1-11
786-0	Ufenamate	cyclooxygenase inhibitor	0.640518	2021018060_13-18
786-0	AT7867	AKT inhibitor	0.640156	2021018039_15-11
786-0	TG101209	JAK inhibitor	0.639812	2021018067_5-17
786-0	Carmofur	thymidylate synthase inhibitor	0.638469	2021018055_2-13
786-0	KW-2478	HSP inhibitor	0.638342	2021018041_7-13
786-0	Clobetasol propionate	glucocorticoid receptor agonist	0.637826	2021018057_8-13
786-0	Dronedarone	adrenergic receptor antagonist	0.637732	2021018056_5-18; 2021018061_1-10
786-0	Asenapine maleate	adrenergic receptor antagonist	0.637449	2021018055_10-11
786-0	Fusidine	bacterial cell wall synthesis inhibitor	0.637292	2021018058_7-4
786-0	Pixantrone Maleate	topoisomerase inhibitor	0.637256	2021018060_10-13
786-0	Acetylspiramycin (ASPM)	bacterial cell wall synthesis inhibitor	0.63722	2021018057_14-22
786-0	Teicoplanin	bacterial cell wall synthesis inhibitor	0.636825	2021018064_13-5
786-0	Etodolac	cyclooxygenase inhibitor	0.636662	2021018055_14-15
786-0	Carvedilol Phosphate	adrenergic receptor antagonist	0.636645	2021018061_2-15
786-0	Antipyrine	cyclooxygenase inhibitor	0.636515	2021018057_2-16
786-0	Cabozantinib malate (XL184)	VEGFR inhibitor	0.634706	2021018058_13-8
786-0	Oprozomib (ONX 0912)	proteasome inhibitor	0.633534	2021018061_2-16
786-0	Oxethazaine	local anesthetic	0.633421	2021018059_14-7
786-0	Cefamandole nafate	bacterial cell wall synthesis inhibitor	0.633346	2021018058_13-3
786-0	Deforolimus	mTOR inhibitor	0.633175	2021018044_3-14; 2021018045_3-14; 2021018068_3-14; 2021018069_3-14
786-0	Stattic	STAT inhibitor	0.632466	2021018042_4-11
786-0	Dapagliflozin	sodium/glucose cotransporter inhibitor	0.632004	2021018055_1-22
786-0	Noradrenaline bitartrate monohydrate	adrenergic receptor agonist	0.631866	2021018057_2-19
786-0	RKI-1447	rho associated kinase inhibitor	0.631657	2021018042_4-10
786-0	CHIR-124	CHK inhibitor	0.631353	2021018041_5-13
786-0	Ornidazole	antiprotozoal agent	0.63039	2021018057_2-10
786-0	Pyrimethamine	dihydrofolate reductase inhibitor	0.630298	2021018056_12-19
786-0	Posaconazole	sterol demethylase inhibitor	0.630029	2021018055_2-9
786-0	Thiotepa	cytochrome P450 inhibitor	0.629443	2021018056_1-13
786-0	Diclofenac Diethylamine	cyclooxygenase inhibitor	0.629301	2021018057_4-4
786-0	PF-04691502	PI3K inhibitor, mTOR inhibitor	0.629232	2021018041_15-21
786-0	CHIR-99021 (CT99021) HCl	glycogen synthase kinase inhibitor	0.628945	2021018041_14-11
786-0	Cefditoren Pivoxil	bacterial cell wall synthesis inhibitor	0.628697	2021018056_7-11
786-0	Oxcarbazepine	sodium channel blocker	0.628439	2021018055_1-6
786-0	Tolterodine tartrate	acetylcholine receptor antagonist	0.628391	2021018057_10-7
786-0	Oxantel Pamoate	bacterial cell wall synthesis inhibitor	0.6283	2021018061_12-17
786-0	Bivalirudin Trifluoroacetate	vasopressin receptor agonist	0.628177	2021018064_5-16
786-0	Homoorientin	cyclooxygenase inhibitor	0.62784	2021018062_8-10
786-0	Flavopiridol HCl	CDK inhibitor	0.627566	2021018057_4-21
786-0	Naproxen Sodium	cyclooxygenase inhibitor	0.627503	2021018055_12-8
786-0	Spebrutinib (CC-292. AVL-292)	Bruton's tyrosine kinase (BTK) inhibitor	0.627314	2021018061_2-20
786-0	Bleomycin Sulfate	DNA synthesis inhibitor	0.627294	2021018038_11-22
786-0	G1T38	CDK inhibitor	0.627071	2021018065_12-3
786-0	Bimiralisib (PQR309)	PI3K inhibitor	0.626997	2021018062_9-6
786-0	Milbemycin Oxime	bacterial cell wall synthesis inhibitor	0.6263	2021018060_4-13
786-0	Azelnidipine	calcium channel blocker	0.626185	2021018057_7-22
786-0	Ibrutinib (PCI-32765)	Bruton's tyrosine kinase (BTK) inhibitor	0.625524	2021018057_6-21
786-0	Triamcinolone	glucocorticoid receptor agonist	0.625264	2021018056_14-11
786-0	Cefoxitin sodium	bacterial cell wall synthesis inhibitor	0.625117	2021018060_5-5
786-0	R406	SYK inhibitor	0.624967	2021018056_8-4
786-0	fluticasone furoate	adrenergic receptor antagonist	0.624847	2021018063_3-13
786-0	AMG-900	Aurora kinase inhibitor	0.624798	2021018067_11-17
786-0	Olmesartan Medoxomil	angiotensin receptor antagonist	0.624525	2021018055_12-4
786-0	Gemcitabine	ribonucleotide reductase inhibitor	0.624336	2021018055_16-22; 2021018064_7-3
786-0	Tivozanib (AV-951)	VEGFR inhibitor	0.623965	2021018055_9-21
786-0	Dexamethasone Acetate	glucocorticoid receptor agonist	0.623952	2021018057_4-10
786-0	Mequitazine	histamine receptor antagonist	0.62301	2021018063_5-5
786-0	MLN8054	Aurora kinase inhibitor	0.622736	2021018067_13-5
786-0	Ro 31-8220 Mesylate	PKC inhibitor	0.62268	2021018042_10-10
786-0	Sodium dehydroacetate	bacterial cell wall synthesis inhibitor	0.62254	2021018061_10-8
786-0	Clonidine HCl	adrenergic receptor agonist	0.621386	2021018057_1-13
786-0	Cefadroxil hydrate	bacterial cell wall synthesis inhibitor	0.621281	2021018065_3-21
786-0	Cefuroxime axetil	bacterial cell wall synthesis inhibitor	0.621142	2021018060_3-3
786-0	Erdafitinib (JNJ-42756493)	FGFR inhibitor	0.621004	2021018062_2-17
786-0	Omeprazole	ATPase inhibitor	0.620735	2021018055_13-4
786-0	Gallamine Triethiodide	acetylcholine receptor antagonist	0.620711	2021018057_1-15
786-0	GDC-0941	PI3K inhibitor	0.620573	2021018038_5-13
786-0	Meclofenamate Sodium	cyclooxygenase inhibitor	0.620566	2021018059_13-21
786-0	Lercanidipine	calcium channel blocker	0.620007	2021018059_15-14; 2021018061_13-12
786-0	Flavoxate HCl	acetylcholine receptor antagonist	0.619456	2021018064_14-5
786-0	Fusidate Sodium	bacterial cell wall synthesis inhibitor	0.618708	2021018059_10-6
786-0	Oxaprozin	cyclooxygenase inhibitor	0.618322	2021018059_11-9
786-0	Methylprednisolone	glucocorticoid receptor agonist	0.618016	2021018056_9-5
786-0	Ibuprofen	cyclooxygenase inhibitor	0.61791	2021018055_14-10
786-0	Uprosertib (GSK2141795)	AKT inhibitor	0.617229	2021018062_3-5
786-0	BEZ235 (NVP-BEZ235. Dactolisib)	PI3K inhibitor, mTOR inhibitor	0.616884	2021018038_1-3
786-0	Manidipine 2HCl	calcium channel blocker	0.615972	2021018057_11-15; 2021018057_13-15
786-0	Sulbenicillin Sodium	bacterial cell wall synthesis inhibitor	0.615745	2021018060_14-6
786-0	Flavopiridol (Alvocidib)	CDK inhibitor	0.615585	2021018055_6-5
786-0	Lanthanum(III) chloride heptahydrate	calcium channel blocker	0.615494	2021018061_13-9
786-0	Enoxacin Sesquihydrate	bacterial cell wall synthesis inhibitor	0.615463	2021018060_11-10
786-0	Beclomethasone dipropionate	glucocorticoid receptor agonist	0.61538	2021018057_6-6
786-0	Ritodrine HCl	adrenergic receptor agonist	0.615355	2021018057_4-5
786-0	Faropenem Sodium	bacterial cell wall synthesis inhibitor	0.615305	2021018060_13-7
786-0	Duvelisib (IPI-145. INK1197)	PI3K inhibitor	0.614995	2021018061_16-14
786-0	CYC116	Aurora kinase inhibitor	0.614977	2021018067_5-9
786-0	Loratadine	histamine receptor antagonist	0.61467	2021018055_12-19
786-0	Bacitracin	bacterial cell wall synthesis inhibitor	0.614578	2021018064_10-9
786-0	Bronopol	bacterial cell wall synthesis inhibitor	0.614207	2021018059_1-8
786-0	STF-62247	autophagy inducer	0.613915	2021018038_3-9
786-0	AZD8055	mTOR inhibitor	0.613464	2021018039_9-11; 2021018044_3-13; 2021018045_3-13; 2021018068_3-13; 2021018069_3-13
786-0	Azlocillin sodium salt	bacterial cell wall synthesis inhibitor	0.613246	2021018057_12-18
786-0	Benzbromarone	chloride channel blocker	0.612982	2021018059_11-7
786-0	Oxyclozanide	bacterial cell wall synthesis inhibitor	0.612742	2021018060_6-7
786-0	Isoniazid	cyclooxygenase inhibitor	0.612273	2021018056_2-13
786-0	Ceftezole sodium	bacterial cell wall synthesis inhibitor	0.609953	2021018060_12-6
786-0	AZD2461	PARP inhibitor	0.609877	2021018067_11-4
786-0	Orphenadrine Citrate	acetylcholine receptor antagonist	0.609812	2021018056_5-8
786-0	Tetrandrine	calcium channel blocker	0.609635	2021018062_10-14
786-0	Pirarubicin	topoisomerase inhibitor	0.609557	2021018055_3-6
786-0	Anidulafungin (LY303366)	bacterial cell wall synthesis inhibitor	0.609251	2021018059_13-19
786-0	Fluphenazine dihydrochloride	dopamine receptor antagonist	0.609183	2021018059_5-10
786-0	Desloratadine	histamine receptor antagonist	0.60879	2021018058_13-10
786-0	Tosufloxacin p-Toluenesulfonate Hydrate	bacterial DNA gyrase inhibitor	0.607791	2021018060_4-4
786-0	Delamanid	bacterial cell wall synthesis inhibitor	0.607508	2021018060_4-5
786-0	Sodium Houttuyfonate	bacterial cell wall synthesis inhibitor	0.607062	2021018065_9-13
786-0	Demeclocycline HCl	bacterial cell wall synthesis inhibitor	0.606927	2021018059_15-17
786-0	Sulfaquinoxaline sodium	bacterial cell wall synthesis inhibitor	0.606697	2021018065_14-3
786-0	Parecoxib	cyclooxygenase inhibitor	0.606425	2021018059_14-4
786-0	Diammonium Glycyrrhizinate	cyclooxygenase inhibitor	0.606365	2021018058_1-3
786-0	Triflupromazine hydrochloride	dopamine receptor antagonist	0.606313	2021018061_11-17
786-0	4-Hydroxytamoxifen	estrogen receptor agonist	0.606311	2021018062_9-17
786-0	Nocodazole	tubulin polymerization inhibitor	0.60615	2021018041_15-6; 2021018044_3-6; 2021018045_3-6; 2021018068_3-6; 2021018069_3-6
786-0	Mefenamic Acid	cyclooxygenase inhibitor	0.606084	2021018058_6-4
786-0	Aspirin	cyclooxygenase inhibitor	0.605926	2021018057_15-16
786-0	Nisoldipine	calcium channel blocker	0.605088	2021018056_3-9
786-0	Isoeugenol	bacterial cell wall synthesis inhibitor	0.605064	2021018061_11-4
786-0	Canagliflozin	sodium/glucose cotransporter inhibitor	0.604675	2021018057_1-6
786-0	(-)-Parthenolide	NFkB pathway inhibitor	0.604475	2021018056_8-20
786-0	Cyproheptadine HCl	histamine receptor antagonist	0.604132	2021018056_9-6
786-0	Formoterol Hemifumarate	adrenergic receptor agonist	0.604039	2021018056_10-21
786-0	Sapitinib (AZD8931)	EGFR inhibitor	0.604032	2021018056_6-4
786-0	Gandotinib (LY2784544)	JAK inhibitor	0.604016	2021018056_15-22; 2021018067_3-15
786-0	Metaraminol Bitartrate	adrenergic receptor agonist	0.60394	2021018059_6-7
786-0	Fluocinolone Acetonide	glucocorticoid receptor agonist	0.603861	2021018057_15-13
786-0	Xylazine	adrenergic receptor agonist	0.603707	2021018057_2-3; 2021018061_9-17
786-0	Diazolidinyl urea	bacterial cell wall synthesis inhibitor	0.603624	2021018060_9-22
786-0	LXS-196	PKC inhibitor	0.603004	2021018063_8-3
786-0	Dolasetron	serotonin receptor antagonist	0.602932	2021018060_6-6
786-0	Etravirine (TMC125)	non-nucleoside reverse transcriptase inhibitor	0.602546	2021018057_10-6
786-0	TW-37	BCL inhibitor	0.60214	2021018038_5-4
786-0	ODM-203	FGFR inhibitor	0.602076	2021018063_6-11
786-0	Etofenamate	cyclooxygenase inhibitor	0.602028	2021018063_14-3
786-0	Permethrin	bacterial cell wall synthesis inhibitor	0.601742	2021018063_7-9
786-0	Hygromycin B	bacterial cell wall synthesis inhibitor	0.601723	2021018064_3-17
786-0	Gefitinib (ZD1839)	EGFR inhibitor	0.601522	2021018055_9-5
786-0	Erythromycin thiocyanate	bacterial cell wall synthesis inhibitor	0.600688	2021018060_1-14
786-0	AZD2014	mTOR inhibitor	0.600679	2021018041_15-8
786-0	Isoprenaline HCl	adrenergic receptor agonist	0.600574	2021018057_2-11
786-0	Miltefosine	membrane integrity inhibitor	0.600292	2021018064_15-17
786-0	Nepafenac	cyclooxygenase inhibitor	0.60008	2021018055_14-7
786-0	Amylmetacresol	bacterial cell wall synthesis inhibitor	0.599887	2021018061_6-4
786-0	Oxytetracycline Dihydrate	bacterial cell wall synthesis inhibitor	0.599466	2021018056_1-8
786-0	Bictegravir	HIV integrase inhibitor	0.599443	2021018061_7-16
786-0	Chlorpromazine	dopamine receptor antagonist	0.59932	2021018057_13-11; 2021018061_16-21
786-0	Yohimbine HCl	adrenergic receptor antagonist	0.599155	2021018057_9-3
786-0	Ondansetron HCl	serotonin receptor antagonist	0.599085	2021018055_15-4
786-0	Quercitrin	cyclooxygenase inhibitor	0.599002	2021018058_6-9
786-0	Alisertib (MLN8237)	Aurora kinase inhibitor	0.59894	2021018067_9-7
786-0	Azelastine HCl	histamine receptor antagonist	0.598725	2021018057_14-7
786-0	Temsirolimus (CCI-779. NSC 683864)	mTOR inhibitor	0.598678	2021018055_15-7
786-0	Cefazolin Sodium	bacterial cell wall synthesis inhibitor	0.598344	2021018059_11-14
786-0	Neratinib (HKI-272)	EGFR inhibitor	0.597505	2021018065_3-9
786-0	Metolazone	carbonic anhydrase inhibitor	0.597473	2021018055_8-6
786-0	Baloxavir marboxil	bacterial cell wall synthesis inhibitor	0.597202	2021018062_8-22
786-0	SulfadiMethoxine sodium	bacterial cell wall synthesis inhibitor	0.597061	2021018060_2-21
786-0	Cloxacillin Sodium	bacterial cell wall synthesis inhibitor	0.597014	2021018057_14-9
786-0	Meloxicam	cyclooxygenase inhibitor	0.596772	2021018056_11-5
786-0	Suxibuzone	cyclooxygenase inhibitor	0.596431	2021018059_12-11
786-0	PP121	protein tyrosine kinase inhibitor	0.596367	2021018041_7-3
786-0	Tinoridine hydrochloride	cyclooxygenase inhibitor	0.596175	2021018063_5-11
786-0	Daptomycin	bacterial cell wall synthesis inhibitor	0.596143	2021018055_6-21
786-0	Metronidazole Benzoate	bacterial cell wall synthesis inhibitor	0.595989	2021018061_1-14
786-0	Cefaclor	bacterial cell wall synthesis inhibitor	0.595743	2021018055_13-16
786-0	Omadacycline tosylate	bacterial cell wall synthesis inhibitor	0.595679	2021018063_13-17
786-0	Capreomycin Sulfate	bacterial cell wall synthesis inhibitor	0.595562	2021018064_8-11
786-0	Triamterene	sodium channel blocker	0.595547	2021018058_10-4
786-0	Kitasamycin	bacterial cell wall synthesis inhibitor	0.5955	2021018058_9-5
786-0	Ethylparaben	bacterial cell wall synthesis inhibitor	0.59544	2021018059_14-21
786-0	Decamethonium Bromide	acetylcholine receptor agonist	0.595393	2021018058_11-22
786-0	PP242	mTOR inhibitor	0.595337	2021018040_7-17
786-0	Ziprasidone HCl	dopamine receptor antagonist, serotonin receptor antagonist	0.594779	2021018055_9-12
786-0	Sodium 4-Aminosalicylate	cyclooxygenase inhibitor	0.594433	2021018062_4-16
786-0	Nifuroxazide	bacterial DNA inhibitor	0.594355	2021018058_4-22
786-0	Crizotinib (PF-02341066)	ALK tyrosine kinase receptor inhibitor	0.594258	2021018055_11-9
786-0	4-Aminosalicylic acid	cyclooxygenase inhibitor	0.594207	2021018060_15-10
786-0	Docosahexaenoic Acid	PPAR receptor agonist	0.593991	2021018063_13-7
786-0	Captisol (SBE-Œ≤-CD)	bacterial cell wall synthesis inhibitor	0.593855	2021018064_12-15
786-0	Cefradine	bacterial cell wall synthesis inhibitor	0.593803	2021018064_2-17
786-0	Piroxicam	cyclooxygenase inhibitor	0.593793	2021018055_14-22
786-0	GSK2126458 (GSK458)	PI3K inhibitor, mTOR inhibitor	0.593541	2021018041_13-7
786-0	Y-27632 2HCl	rho associated kinase inhibitor	0.59337	2021018038_3-11
786-0	Quinestrol	estrogen receptor agonist	0.593332	2021018058_9-9
786-0	Cephradine monohydrate	bacterial cell wall synthesis inhibitor	0.593247	2021018064_9-4
786-0	Cefpiramide sodium	bacterial cell wall synthesis inhibitor	0.592601	2021018060_12-8
786-0	Tetrahydrozoline HCl	adrenergic receptor agonist	0.592458	2021018058_11-16
786-0	Cefdinir	bacterial cell wall synthesis inhibitor	0.592219	2021018055_14-4
786-0	Ceftizoxime sodium	bacterial cell wall synthesis inhibitor	0.591852	2021018061_8-17
786-0	AT7519 HCl	CDK inhibitor	0.591705	2021018055_3-20; 2021018062_13-15
786-0	Felodipine	calcium channel blocker	0.591686	2021018056_12-5
786-0	Cefodizime Sodium	bacterial cell wall synthesis inhibitor	0.591419	2021018060_15-11
786-0	Crystal Violet	other antibiotic	0.59096	2021018056_8-11
786-0	Ketorolac tromethamine salt	cyclooxygenase inhibitor	0.590874	2021018061_10-13
786-0	Veratric acid	cyclooxygenase inhibitor	0.590545	2021018058_3-4
786-0	MK-5108 (VX-689)	Aurora kinase inhibitor	0.589962	2021018067_5-19
786-0	Naftopidil	adrenergic receptor antagonist	0.589866	2021018055_11-4; 2021018056_5-20
786-0	BMS-707035	HIV integrase inhibitor	0.589549	2021018043_15-10
786-0	Candesartan	angiotensin receptor antagonist	0.589423	2021018055_4-4
786-0	MLN9708	proteasome inhibitor	0.589403	2021018056_4-4
786-0	Bacitracin Zinc	bacterial cell wall synthesis inhibitor	0.589279	2021018062_10-12
786-0	Dyclonine HCl	sodium channel blocker	0.589026	2021018056_3-6
786-0	Penicillin G Procaine	bacterial cell wall synthesis inhibitor	0.588952	2021018061_15-9
786-0	RG2833 (RGFP109)	HDAC inhibitor	0.588334	2021018067_5-10
786-0	WP1066	STAT inhibitor	0.588234	2021018057_9-8; 2021018067_13-19
786-0	Cefazedone	bacterial cell wall synthesis inhibitor	0.587869	2021018060_3-13
786-0	Clonixin	cyclooxygenase inhibitor	0.587468	2021018060_12-11
786-0	Ceftiofur	bacterial cell wall synthesis inhibitor	0.58742	2021018060_14-8
786-0	MK-8745	Aurora kinase inhibitor	0.587395	2021018042_8-15
786-0	Nazartinib (EGF816. NVS-816)	EGFR inhibitor	0.586531	2021018062_7-17
786-0	Mechlorethamine HCl	DNA inhibitor	0.586489	2021018059_9-13
786-0	Lypressin Acetate	vasopressin receptor agonist	0.586465	2021018064_11-16
786-0	Rutaecarpine	cyclooxygenase inhibitor	0.58644	2021018040_7-20
786-0	Simeprevir	HCV inhibitor	0.586357	2021018060_2-7
786-0	Carvedilol	adrenergic receptor antagonist	0.586094	2021018056_7-19
786-0	Ibandronate sodium	bone resorption inhibitor	0.586083	2021018064_15-19
786-0	Cefotaxime	bacterial cell wall synthesis inhibitor	0.585696	2021018062_2-18
786-0	TAE684 (NVP-TAE684)	ALK tyrosine kinase receptor inhibitor	0.585691	2021018038_11-21
786-0	SN-38	topoisomerase inhibitor	0.585335	2021018042_4-7
786-0	Methyldopa	adrenergic receptor agonist	0.584774	2021018065_9-5
786-0	Y-39983 HCl	rho associated kinase inhibitor	0.584722	2021018062_3-21
786-0	Rizatriptan Benzoate	serotonin receptor agonist	0.584709	2021018055_2-6
786-0	Tenoxicam	cyclooxygenase inhibitor	0.58436	2021018057_13-21
786-0	Benorylate	cyclooxygenase inhibitor	0.584205	2021018060_10-11
786-0	Ligustrazine hydrochloride	cyclooxygenase inhibitor	0.584038	2021018058_6-5
786-0	Povidone iodine	bacterial cell wall synthesis inhibitor	0.584014	2021018059_16-8
786-0	Ethambutol 2HCl	bacterial cell wall synthesis inhibitor	0.583989	2021018058_3-10
786-0	Chlortetracycline HCl	bacterial cell wall synthesis inhibitor	0.583535	2021018065_3-15
786-0	Piperacillin Sodium	bacterial cell wall synthesis inhibitor	0.583332	2021018059_13-7
786-0	Flumethasone	glucocorticoid receptor agonist	0.582593	2021018058_8-6
786-0	Rocuronium Bromide	acetylcholine receptor antagonist	0.5822	2021018055_9-6
786-0	Cefpirome sulfate	bacterial cell wall synthesis inhibitor	0.581948	2021018058_11-3
786-0	Ampicillin sodium	bacterial cell wall synthesis inhibitor	0.581683	2021018057_14-14
786-0	Ruxolitinib Phosphate	JAK inhibitor	0.58161	2021018060_5-16
786-0	Isoetharine Mesylate	adrenergic receptor agonist	0.581488	2021018059_12-5
786-0	Pizotifen Malate	serotonin receptor antagonist	0.581391	2021018055_5-6
786-0	Ractopamine HCl	adrenergic receptor agonist	0.581375	2021018059_8-9
786-0	Madecassic acid	cyclooxygenase inhibitor	0.581049	2021018062_11-22
786-0	Dicyclomine HCl	acetylcholine receptor antagonist	0.580943	2021018059_2-13
786-0	Pralatrexate	dihydrofolate reductase inhibitor	0.58063	2021018055_11-16
786-0	Sotagliflozin (LX4211)	sodium/glucose cotransporter inhibitor	0.580596	2021018062_12-7
786-0	Ceftezole	bacterial cell wall synthesis inhibitor	0.580595	2021018060_5-22
786-0	Colistin Sulfate	bacterial cell wall synthesis inhibitor	0.580545	2021018064_2-7
786-0	Cefmenoxime hydrochloride	bacterial cell wall synthesis inhibitor	0.580492	2021018059_15-22
786-0	Terpinen-4-ol	bacterial cell wall synthesis inhibitor	0.580273	2021018061_15-22
786-0	Etoricoxib	cyclooxygenase inhibitor	0.57988	2021018059_8-4
786-0	Ebastine	histamine receptor antagonist	0.579785	2021018065_7-15
786-0	Procyclidine HCl	acetylcholine receptor antagonist	0.579564	2021018059_6-9
786-0	Ribostamycin Sulfate	bacterial cell wall synthesis inhibitor	0.5794	2021018064_6-11
786-0	Amodiaquine dihydrochloride dihydrate	histamine receptor agonist	0.578518	2021018059_1-14
786-0	Flucloxacillin sodium	bacterial cell wall synthesis inhibitor	0.578471	2021018060_3-9
786-0	Lomerizine 2HCl	calcium channel blocker	0.578226	2021018058_2-6
786-0	Furosemide	diuretic	0.57821	2021018055_10-4
786-0	Diethylcarbamazine citrate	bacterial cell wall synthesis inhibitor	0.57813	2021018059_15-8
786-0	Oxaliplatin	DNA inhibitor	0.578054	2021018066_1-3
786-0	Sulfamethazine Sodium Salt	bacterial cell wall synthesis inhibitor	0.577509	2021018060_13-10
786-0	Piracetam	acetylcholine receptor agonist	0.577405	2021018057_10-4
786-0	Pyrantel Pamoate	bacterial cell wall synthesis inhibitor	0.577325	2021018057_9-19
786-0	Talniflumate	cyclooxygenase inhibitor	0.577266	2021018063_7-5
786-0	Dihydrostreptomycin sulfate	bacterial cell wall synthesis inhibitor	0.576983	2021018064_2-15
786-0	(-)-Tetramisole	acetylcholine receptor agonist	0.576752	2021018039_16-21
786-0	Anisodamine Hydrobromide	cyclooxygenase inhibitor	0.576567	2021018062_14-4
786-0	Meropenem Trihydrate	bacterial cell wall synthesis inhibitor	0.576501	2021018060_11-7
786-0	Curculigoside	cyclooxygenase inhibitor	0.576195	2021018060_12-22
786-0	Nimodipine	calcium channel blocker	0.57604	2021018056_1-9
786-0	Sulindac	cyclooxygenase inhibitor	0.575988	2021018056_14-19
786-0	Bornyl acetate	cyclooxygenase inhibitor	0.575976	2021018058_8-15
786-0	Nabumetone	cyclooxygenase inhibitor	0.575392	2021018058_11-18
786-0	Ascomycin (FK520)	bacterial cell wall synthesis inhibitor	0.575387	2021018062_9-3
786-0	Ertapenem sodium	bacterial cell wall synthesis inhibitor	0.575362	2021018061_14-7
786-0	Naproxen	cyclooxygenase inhibitor	0.575174	2021018060_13-8
786-0	Ciclesonide	glucocorticoid receptor agonist	0.575009	2021018059_13-22
786-0	Fendiline hydrochloride	calcium channel blocker	0.574994	2021018060_7-20
786-0	Silodosin	adrenergic receptor antagonist	0.574803	2021018055_12-6
786-0	Aucubin	cyclooxygenase inhibitor	0.574684	2021018060_14-22
786-0	Thiazovivin	rho associated kinase inhibitor	0.574547	2021018038_12-18
786-0	Dapoxetine HCl	selective serotonin reuptake inhibitor (SSRI)	0.574534	2021018056_14-3
786-0	2.4-dichlorobenzyl alcohol	bacterial cell wall synthesis inhibitor	0.574406	2021018061_5-22
786-0	Doripenem	bacterial cell wall synthesis inhibitor	0.574208	2021018055_8-21; 2021018061_7-11
786-0	Chloramphenicol sodium succinate	bacterial cell wall synthesis inhibitor	0.574058	2021018060_6-18
786-0	Tiaprofenic acid	cyclooxygenase inhibitor	0.573959	2021018061_4-9
786-0	Terlipressin Acetate	vasopressin receptor agonist	0.57395	2021018064_9-18
786-0	Diclofenac acid	cyclooxygenase inhibitor	0.573677	2021018061_9-22
786-0	Dalbavancin	bacterial cell wall synthesis inhibitor	0.573526	2021018060_15-7
786-0	Prochlorperazine dimaleate salt	dopamine receptor antagonist	0.573084	2021018059_7-20
786-0	Pranoprofen	cyclooxygenase inhibitor	0.573056	2021018056_6-15
786-0	Adiphenine HCl	acetylcholine receptor antagonist	0.572498	2021018039_6-22
786-0	Lornoxicam	cyclooxygenase inhibitor	0.572287	2021018065_15-7
786-0	Cefotiam hydrochloride	bacterial cell wall synthesis inhibitor	0.572249	2021018060_16-3
786-0	GSK429286A	rho associated kinase inhibitor	0.572071	2021018038_2-22
786-0	Ceftibuten dihydrate	bacterial cell wall synthesis inhibitor	0.571884	2021018058_3-3
786-0	Alprostadil	prostanoid receptor agonist	0.571722	2021018055_7-18
786-0	Cortisone acetate	glucocorticoid receptor agonist	0.571593	2021018057_10-9
786-0	Mivacurium chloride	acetylcholine receptor antagonist	0.571591	2021018061_6-11
786-0	Cefotaxime sodium	bacterial cell wall synthesis inhibitor	0.571411	2021018059_6-21
786-0	Ceftriaxone Sodium Trihydrate	bacterial cell wall synthesis inhibitor	0.571113	2021018064_14-9
786-0	Neomycin sulfate	bacterial cell wall synthesis inhibitor	0.571001	2021018064_11-15
786-0	Obatoclax Mesylate (GX15-070)	autophagy inducer	0.570648	2021018038_13-11
786-0	ZM 336372	RAF inhibitor	0.570495	2021018041_3-19
786-0	Imidocarb dipropionate	bacterial cell wall synthesis inhibitor	0.570422	2021018060_3-12
786-0	Mitomycin C	thymidylate synthase inhibitor	0.569902	2021018062_10-9
786-0	Azathramycin	bacterial cell wall synthesis inhibitor	0.569515	2021018060_5-21
786-0	Norfloxacin	bacterial DNA gyrase inhibitor	0.569496	2021018065_3-5
786-0	TAS-120	FGFR inhibitor	0.569082	2021018063_14-5
786-0	Benztropine mesylate	histamine receptor antagonist	0.568752	2021018057_10-14
786-0	Flufenamic acid	chloride channel blocker	0.568135	2021018059_3-17
786-0	Sisomicin sulfate	bacterial cell wall synthesis inhibitor	0.567905	2021018064_4-15
786-0	Cytisine	acetylcholine receptor agonist	0.567711	2021018056_10-12
786-0	Lentinan	cyclooxygenase inhibitor	0.567672	2021018060_2-19
786-0	Fenoterol hydrobromide	adrenergic receptor agonist	0.567359	2021018061_11-6; 2021018061_13-6
786-0	Eltrombopag Olamine	thrombin inhibitor	0.567331	2021018056_6-6
786-0	Glycopyrrolate	acetylcholine receptor antagonist	0.567273	2021018059_4-6
786-0	Dinitolmide	bacterial cell wall synthesis inhibitor	0.567221	2021018058_12-14
786-0	Lopinavir	HIV protease inhibitor	0.567197	2021018055_1-4
786-0	Carprofen	cyclooxygenase inhibitor	0.567132	2021018058_6-14
786-0	GSK1070916	Aurora kinase inhibitor	0.566931	2021018057_3-4; 2021018067_15-17
786-0	Primidone	GABA receptor antagonist	0.566798	2021018056_10-15
786-0	Salmeterol Xinafoate	adrenergic receptor antagonist	0.56679	2021018059_15-21
786-0	Elafibranor	PPAR receptor agonist	0.566651	2021018058_3-17
786-0	Iloperidone	dopamine receptor antagonist, serotonin receptor antagonist	0.566403	2021018055_1-16
786-0	Mitoxantrone HCl	topoisomerase inhibitor	0.566277	2021018040_10-21
786-0	Cefonicid sodium	bacterial cell wall synthesis inhibitor	0.566176	2021018058_11-9
786-0	Guanabenz Acetate	adrenergic receptor agonist	0.566159	2021018058_3-22
786-0	Azithromycin Dihydrate	bacterial cell wall synthesis inhibitor	0.565959	2021018058_16-14
786-0	Cyproheptadine hydrochloride	histamine receptor antagonist	0.565803	2021018059_15-20
786-0	Golvatinib (E7050)	VEGFR inhibitor	0.565694	2021018041_7-22
786-0	D-Cycloserine	bacterial cell wall synthesis inhibitor	0.56568	2021018064_5-11
786-0	Hydrocortisone	glucocorticoid receptor agonist	0.565526	2021018055_12-20
786-0	Daidzin	antioxidant	0.56546	2021018056_12-12
786-0	Fenbufen	cyclooxygenase inhibitor	0.56538	2021018059_16-21
786-0	Roxithromycin	bacterial 50S ribosomal subunit inhibitor	0.565128	2021018057_3-21
786-0	Lincomycin Hydrochloride Monohydrate	bacterial cell wall synthesis inhibitor	0.565121	2021018060_13-22
786-0	PD318088	MEK inhibitor	0.564981	2021018039_7-13
786-0	NMS-P937 (NMS1286937)	PLK inhibitor	0.564964	2021018061_4-22
786-0	Flurbiprofen	cyclooxygenase inhibitor	0.564429	2021018055_6-18
786-0	Biperiden HCl	acetylcholine receptor antagonist	0.563867	2021018038_2-13
786-0	Micafungin Sodium	bacterial cell wall synthesis inhibitor	0.563787	2021018064_2-13
786-0	Gentamicin Sulfate	bacterial cell wall synthesis inhibitor	0.563733	2021018064_4-7
786-0	Octreotide Acetate	vasopressin receptor agonist	0.563706	2021018064_13-16
786-0	Dacomitinib (PF299804. PF299)	EGFR inhibitor	0.563635	2021018057_14-21
786-0	Sultamicillin Tosylate	bacterial cell wall synthesis inhibitor	0.562697	2021018060_16-16
786-0	Ciclopirox	membrane integrity inhibitor	0.562588	2021018057_3-18; 2021018057_16-3
786-0	Nisin	bacterial cell wall synthesis inhibitor	0.562465	2021018066_3-7
786-0	Sulfamethoxazole sodium	bacterial cell wall synthesis inhibitor	0.561777	2021018060_13-11
786-0	BX-795	IKK inhibitor	0.56176	2021018038_16-9
786-0	Benzylpenicillin potassium	bacterial cell wall synthesis inhibitor	0.561511	2021018060_7-10
786-0	Ombitasvir (ABT-267)	HCV inhibitor	0.560854	2021018060_10-16
786-0	TAE226 (NVP-TAE226)	protein tyrosine kinase inhibitor	0.560821	2021018041_7-16
786-0	Orphenadrine Hydrochloride	acetylcholine receptor antagonist	0.560069	2021018061_10-9
786-0	Methoxamine HCl	adrenergic receptor agonist	0.559948	2021018059_8-7
786-0	Vancomycin HCl	bacterial cell wall synthesis inhibitor	0.559717	2021018061_15-8; 2021018064_15-15
786-0	Aztreonam	bacterial cell wall synthesis inhibitor	0.559699	2021018055_5-18
786-0	Otilonium Bromide	acetylcholine receptor antagonist	0.559573	2021018057_1-22
786-0	Cefsulodin sodium	bacterial cell wall synthesis inhibitor	0.559539	2021018058_7-9
786-0	Perphenazine	dopamine receptor antagonist	0.559124	2021018059_14-16
786-0	Robenidine Hydrochoride	bacterial cell wall synthesis inhibitor	0.558774	2021018060_7-13
786-0	Nadolol	adrenergic receptor antagonist	0.55844	2021018060_12-7
786-0	Tulobuterol hydrochloride	adrenergic receptor agonist	0.558351	2021018063_3-3
786-0	Propantheline bromide	acetylcholine receptor antagonist	0.558282	2021018060_7-5
786-0	VE-822	ATR kinase inhibitor	0.558157	2021018042_6-19
786-0	Acemetacin	cyclooxygenase inhibitor	0.556992	2021018057_12-15
786-0	Geniposidic acid	cyclooxygenase inhibitor	0.556539	2021018040_14-11
786-0	Avibactam sodium	bacterial cell wall synthesis inhibitor	0.556404	2021018058_7-19
786-0	Propiverine hydrochloride	acetylcholine receptor antagonist	0.556304	2021018060_3-17
786-0	p-Coumaric Acid	bacterial cell wall synthesis inhibitor	0.55612	2021018059_8-20
786-0	Salbutamol	adrenergic receptor agonist	0.555991	2021018061_5-7
786-0	Zaltoprofen	cyclooxygenase inhibitor	0.555887	2021018057_9-16
786-0	Ticlopidine HCl	purinergic receptor antagonist	0.555647	2021018064_15-9
786-0	Cefoxitin	bacterial cell wall synthesis inhibitor	0.555636	2021018062_6-22
786-0	Veliparib (ABT-888)	PARP inhibitor	0.555533	2021018055_1-3; 2021018067_1-3
786-0	Trospium chloride	acetylcholine receptor antagonist	0.555221	2021018057_8-7
786-0	Prostaglandin E2 (PGE2)	prostanoid receptor agonist	0.555085	2021018057_5-16
786-0	sulfaisodimidine	bacterial cell wall synthesis inhibitor	0.555012	2021018060_7-22
786-0	Mosapride	serotonin receptor agonist	0.554932	2021018055_7-4; 2021018060_1-7
786-0	Cefcapene Pivoxil Hydrochloride	bacterial cell wall synthesis inhibitor	0.554865	2021018060_7-7
786-0	ABT-199 (GDC-0199)	BCL inhibitor	0.554846	2021018062_2-7
786-0	Nicarbazin	bacterial cell wall synthesis inhibitor	0.554759	2021018060_7-11
786-0	E7820	angiogenesis inhibitor	0.554624	2021018063_15-21
786-0	Peficitinib (ASP015K. JNJ-54781532)	JAK inhibitor	0.554571	2021018062_9-9
786-0	Biapenem	bacterial cell wall synthesis inhibitor	0.554446	2021018064_5-5
786-0	Marbofloxacin	bacterial DNA gyrase inhibitor	0.554408	2021018065_15-3
786-0	Kasugamycin hydrochloride	bacterial cell wall synthesis inhibitor	0.554309	2021018061_5-15
786-0	Clorprenaline HCl	adrenergic receptor agonist	0.554235	2021018058_4-14
786-0	Cefetamet pivoxil hydrochloride	bacterial cell wall synthesis inhibitor	0.554214	2021018060_5-11
786-0	Sodium sulfadiazine	bacterial cell wall synthesis inhibitor	0.554155	2021018059_13-20
786-0	Ibuprofen Lysine	cyclooxygenase inhibitor	0.553819	2021018064_9-7
786-0	Hexachlorophene	potassium channel activator	0.553607	2021018059_9-20
786-0	Ripasudil (K-115) hydrochloride dihydrate	rho associated kinase inhibitor	0.553567	2021018062_12-3
786-0	XL388	mTOR inhibitor	0.553391	2021018042_16-11
786-0	Aurora A Inhibitor I	Aurora kinase inhibitor	0.55313	2021018067_9-11
786-0	PHA-680632	Aurora kinase inhibitor	0.552981	2021018067_11-11
786-0	Benzathine penicilline	bacterial cell wall synthesis inhibitor	0.552747	2021018061_2-21
786-0	Picrotoxinin	GABA receptor antagonist	0.552695	2021018059_6-17
786-0	Doxazosin	adrenergic receptor antagonist	0.552537	2021018055_10-15; 2021018061_11-8
786-0	Dabigatran Etexilate	thrombin inhibitor	0.552521	2021018056_1-22
786-0	Nebivolol	adrenergic receptor antagonist	0.552399	2021018055_3-22; 2021018061_6-21
786-0	Darifenacin HBr	acetylcholine receptor antagonist	0.551715	2021018057_6-12
786-0	Rapamycin (Sirolimus)	mTOR inhibitor	0.551535	2021018055_9-7
786-0	Cephalexin	bacterial cell wall synthesis inhibitor	0.55138	2021018065_16-3
786-0	Geneticin (G418 Sulfate)	bacterial cell wall synthesis inhibitor	0.550868	2021018064_9-17
786-0	AS101	cyclooxygenase inhibitor	0.550725	2021018062_16-13
786-0	Œ≤-Caryophyllene	cyclooxygenase inhibitor	0.550716	2021018061_3-22
786-0	Ridaforolimus (Deforolimus. MK-8669)	mTOR inhibitor	0.550685	2021018055_7-5
786-0	6-Aminopenicillanic acid	bacterial cell wall synthesis inhibitor	0.549491	2021018065_3-17
786-0	Doxycycline monohydrate	bacterial cell wall synthesis inhibitor	0.549221	2021018061_7-22
786-0	Captopril	angiotensin converting enzyme inhibitor	0.549149	2021018056_15-6
786-0	Efonidipine	calcium channel blocker	0.548987	2021018060_3-21
786-0	Trenbolone acetate	androgen receptor antagonist	0.548961	2021018059_8-22
786-0	Carbenicillin disodium	bacterial cell wall synthesis inhibitor	0.548738	2021018057_10-16
786-0	Hyoscyamine	acetylcholine receptor antagonist	0.548539	2021018058_15-10
786-0	Roxatidine Acetate HCl	histamine receptor antagonist	0.548246	2021018056_4-5
786-0	Salicin	anti-inflammatory agent	0.548062	2021018056_4-22
786-0	Chlorobutanol	bacterial cell wall synthesis inhibitor	0.547312	2021018058_13-13
786-0	Aceclofenac	prostanoid receptor antagonist	0.547185	2021018060_9-5
786-0	Quizartinib (AC220)	FLT3 inhibitor	0.547126	2021018055_7-20
786-0	Brompheniramine hydrogen maleate	histamine receptor antagonist	0.54674	2021018057_10-13
786-0	WAY-600	mTOR inhibitor	0.54669	2021018041_13-13
786-0	Saikosaponin D	ATPase inhibitor	0.546477	2021018060_10-22
786-0	Isotretinoin	retinoid receptor agonist	0.546459	2021018055_16-21
786-0	3.4-Diaminopyridine	potassium channel blocker	0.546457	2021018062_10-16
786-0	Hydroxychloroquine Sulfate	antimalarial agent	0.546322	2021018064_16-13
786-0	Ivabradine HCl	adrenergic receptor antagonist	0.546314	2021018056_1-14
786-0	Bufexamac	cyclooxygenase inhibitor	0.546156	2021018057_9-18
786-0	Pivmecillinam hydrochloride	bacterial cell wall synthesis inhibitor	0.545907	2021018061_1-3
786-0	Pirenzepine dihydrochloride	acetylcholine receptor antagonist	0.545763	2021018064_15-21
786-0	Reboxetine mesylate	adrenergic receptor antagonist	0.545707	2021018057_14-18
786-0	Phlorizin	sodium/glucose cotransporter inhibitor	0.545438	2021018040_15-18
786-0	Cinitapride Hydrogen Tartrate	serotonin receptor antagonist	0.545269	2021018061_9-12
786-0	Tranylcypromine (2-PCPA) HCl	monoamine oxidase inhibitor	0.544808	2021018059_15-11; 2021018067_5-4
786-0	Cephalothin	bacterial cell wall synthesis inhibitor	0.544425	2021018059_9-14
786-0	Acetylcholine iodide	acetylcholine receptor agonist	0.544219	2021018059_2-16
786-0	Cefuroxime sodium	bacterial cell wall synthesis inhibitor	0.544212	2021018059_9-18
786-0	Cephapirin Benzathine	bacterial cell wall synthesis inhibitor	0.544065	2021018060_5-13
786-0	Diphemanil Methylsulfate	acetylcholine receptor antagonist	0.544	2021018058_11-14
786-0	Fludarabine Phosphate	ribonucleotide reductase inhibitor	0.543693	2021018055_4-5
786-0	Oxymetazoline HCl	adrenergic receptor agonist	0.543311	2021018043_10-5
786-0	Vilanterol Trifenate	adrenergic receptor agonist	0.543265	2021018058_13-17
786-0	Promazine hydrochloride	dopamine receptor antagonist	0.543246	2021018060_10-20
786-0	Ibuprofen piconol	cyclooxygenase inhibitor	0.543223	2021018063_5-7
786-0	Amonafide	topoisomerase inhibitor	0.543205	2021018055_2-21
786-0	Fosfomycin Disodium	bacterial cell wall synthesis inhibitor	0.542572	2021018064_8-21
786-0	Lapatinib ditosylate monohydrate	EGFR inhibitor	0.542513	2021018060_1-16
786-0	2-Methoxyestradiol (2-MeOE2)	hypoxia inducible factor inhibitor	0.542423	2021018055_10-5; 2021018067_15-9
786-0	Diethylstilbestrol	estrogen receptor agonist	0.541904	2021018056_8-3
786-0	AZD5363	AKT inhibitor	0.541081	2021018062_8-5
786-0	Apramycin Sulfate	bacterial cell wall synthesis inhibitor	0.541054	2021018064_14-11
786-0	SC144	P glycoprotein inhibitor	0.540966	2021018042_12-21
786-0	Suprofen	cyclooxygenase inhibitor	0.540964	2021018056_15-9
786-0	PRX-08066 Maleic acid	serotonin receptor antagonist	0.540676	2021018043_15-11
786-0	Arecoline	acetylcholine receptor agonist	0.54047	2021018043_12-7
786-0	Tolmetin	cyclooxygenase inhibitor	0.540168	2021018060_3-5
786-0	Diclofenac Epolamine	cyclooxygenase inhibitor	0.540079	2021018061_4-21
786-0	Floxuridine	DNA synthesis inhibitor	0.539945	2021018055_10-13
786-0	Ampicillin Trihydrate	bacterial cell wall synthesis inhibitor	0.53963	2021018058_2-16
786-0	Phenytoin Sodium	sodium channel blocker	0.539099	2021018057_12-3
786-0	Tolazoline HCl	adrenergic receptor antagonist	0.538828	2021018058_12-12
786-0	Flurbiprofen Axetil	cyclooxygenase inhibitor	0.538592	2021018063_3-9
786-0	Desoximetasone	glucocorticoid receptor agonist	0.53858	2021018061_16-11
786-0	Sodium dichloroacetate (DCA)	isocitrate dehydrogenase inhibitor	0.538242	2021018062_5-4
786-0	Ceftazidime	bacterial cell wall synthesis inhibitor	0.538179	2021018064_11-21
786-0	Carazolol	adrenergic receptor antagonist	0.538043	2021018063_3-7
786-0	Triacetin	bacterial cell wall synthesis inhibitor	0.537095	2021018059_7-12
786-0	Nadifloxacin	bacterial DNA gyrase inhibitor	0.537053	2021018057_4-8
786-0	Cefazolin	bacterial cell wall synthesis inhibitor	0.537027	2021018062_8-20
786-0	Ipatasertib (GDC-0068)	AKT inhibitor	0.536929	2021018057_1-10
786-0	Nicergoline	adrenergic receptor antagonist	0.536789	2021018059_12-22
786-0	Ki8751	KIT inhibitor, VEGFR inhibitor, PDGFR tyrosine kinase receptor inhibitor	0.536687	2021018043_11-10
786-0	Mupirocin calcium	bacterial cell wall synthesis inhibitor	0.536627	2021018060_10-15
786-0	Chlorthalidone	carbonic anhydrase inhibitor	0.536562	2021018057_14-4
786-0	Danofloxacin Mesylate	bacterial DNA gyrase inhibitor	0.536521	2021018064_1-19
786-0	Dichlorphenamide	carbonic anhydrase inhibitor	0.535853	2021018056_13-22
786-0	Erlotinib	EGFR inhibitor	0.535754	2021018062_5-15
786-0	Mirabegron	adrenergic receptor agonist	0.535749	2021018058_7-10
786-0	Isoquercitrin	antioxidant	0.535432	2021018058_12-9
786-0	Iberdomide(CC220)	cyclooxygenase inhibitor	0.535421	2021018062_1-8
786-0	Clofoctol	protein synthesis inhibitor	0.535344	2021018059_12-15
786-0	Ginkgolide A	GABA receptor antagonist	0.535317	2021018039_10-12
786-0	Furazolidone	bacterial DNA inhibitor	0.535229	2021018059_3-4
786-0	PHA-793887	CDK inhibitor	0.534925	2021018043_7-12
786-0	Mesna	antioxidant	0.53487	2021018056_13-5
786-0	TAS-102	thymidylate synthase inhibitor	0.534841	2021018062_4-19
786-0	Cefixime	bacterial cell wall synthesis inhibitor	0.534796	2021018059_13-14
786-0	Tacrine hydrochloride hydrate	acetylcholine receptor antagonist	0.534686	2021018058_15-3
786-0	Oxacillin sodium monohydrate	bacterial cell wall synthesis inhibitor	0.534436	2021018064_9-15
786-0	Raltitrexed	thymidylate synthase inhibitor	0.534273	2021018055_5-19
786-0	Bromfenac Sodium	cyclooxygenase inhibitor	0.533861	2021018059_3-13
786-0	Terazosin HCl Dihydrate	adrenergic receptor antagonist	0.533397	2021018056_13-8
786-0	Propranolol HCl	adrenergic receptor antagonist	0.533063	2021018058_2-4
786-0	Imipenem	bacterial cell wall synthesis inhibitor	0.533062	2021018064_2-3
786-0	SB431542	TGF beta receptor inhibitor	0.53282	2021018038_9-13
786-0	Bleomycin sulfate	DNA synthesis inhibitor	0.532532	2021018055_6-3
786-0	Itraconazole	cytochrome P450 inhibitor	0.532341	2021018065_3-11
786-0	Salmon Calcitonin Acetate	vasopressin receptor agonist	0.531572	2021018064_7-18
786-0	Varlitinib	EGFR inhibitor	0.53148	2021018057_11-4
786-0	Cefepime Dihydrochloride Monohydrate	bacterial cell wall synthesis inhibitor	0.531243	2021018058_3-7
786-0	CP-673451	PDGFR tyrosine kinase receptor inhibitor	0.531117	2021018039_3-9
786-0	Cefathiamidine	bacterial cell wall synthesis inhibitor	0.531107	2021018060_13-13
786-0	Erythromycin Cyclocarbonate	bacterial cell wall synthesis inhibitor	0.530823	2021018062_1-7
786-0	p-Anisaldehyde	bacterial cell wall synthesis inhibitor	0.530529	2021018060_8-19
786-0	Cytarabine hydrochloride	thymidylate synthase inhibitor	0.530384	2021018061_11-19
786-0	Zotarolimus(ABT-578)	mTOR inhibitor	0.53023	2021018061_14-16
786-0	Reparixin (Repertaxin)	CC chemokine receptor antagonist	0.529972	2021018062_11-4
786-0	CFTRinh-172	chloride channel blocker	0.529968	2021018042_4-4
786-0	Batyl alcohol	cyclooxygenase inhibitor	0.529515	2021018058_5-6
786-0	Aniracetam	glutamate receptor agonist	0.529498	2021018055_6-11
786-0	Netilmicin Sulfate	bacterial cell wall synthesis inhibitor	0.529398	2021018064_6-7
786-0	Scopoletin	cyclooxygenase inhibitor	0.529045	2021018058_10-13
786-0	Methotrexate	dihydrofolate reductase inhibitor	0.528791	2021018055_15-21
786-0	Ramipril	angiotensin converting enzyme inhibitor	0.52871	2021018056_7-15
786-0	Solithromycin	protein synthesis inhibitor	0.52869	2021018060_1-20
786-0	NVP-BSK805 2HCl	JAK inhibitor	0.52845	2021018067_3-17
786-0	Equol	estrogen receptor agonist	0.528297	2021018057_1-11
786-0	Cefpodoxime proxetil	bacterial cell wall synthesis inhibitor	0.52807	2021018060_6-8
786-0	DBeQ	ATPase inhibitor	0.528004	2021018042_8-10
786-0	Nilvadipine	calcium channel blocker	0.527799	2021018057_12-21
786-0	Telaprevir (VX-950)	HCV inhibitor	0.527517	2021018055_11-20
786-0	Valdecoxib	cyclooxygenase inhibitor	0.527452	2021018058_7-18
786-0	Daclatasvir (BMS-790052)	HCV inhibitor	0.527269	2021018055_15-14
786-0	Dapivirine (TMC120)	non-nucleoside reverse transcriptase inhibitor	0.527262	2021018057_11-14
786-0	Everolimus (RAD001)	mTOR inhibitor	0.527172	2021018055_3-13
786-0	Rofecoxib	cyclooxygenase inhibitor	0.527167	2021018057_11-20
786-0	Potassium acetate	bacterial cell wall synthesis inhibitor	0.526757	2021018060_5-7
786-0	Dihydroergotamine Mesylate	adrenergic receptor antagonist	0.526738	2021018061_1-4
786-0	Dexmedetomidine	adrenergic receptor agonist	0.526689	2021018056_5-14; 2021018057_16-4
786-0	Azasetron HCl	serotonin receptor antagonist	0.526535	2021018066_11-3
786-0	Balsalazide disodium	cyclooxygenase inhibitor	0.526379	2021018058_7-21
786-0	Dasabuvir(ABT-333)	HCV inhibitor	0.52623	2021018060_8-16
786-0	Lanifibranor(IVA-337)	PPAR receptor agonist	0.526174	2021018062_7-8
786-0	Paritaprevir (ABT-450)	HCV inhibitor	0.526161	2021018060_12-16
786-0	Erlotinib HCl (OSI-744)	EGFR inhibitor	0.525916	2021018065_1-3
786-0	Betamethasone Valerate	glucocorticoid receptor agonist	0.525775	2021018055_4-20
786-0	Nefopam HCl	cyclooxygenase inhibitor	0.525525	2021018064_2-11
786-0	Amfenac Sodium Monohydrate	cyclooxygenase inhibitor	0.525186	2021018058_4-16
786-0	Bezafibrate	PPAR receptor agonist	0.525074	2021018058_12-16
786-0	RS-127445	serotonin receptor antagonist	0.524845	2021018041_13-15
786-0	Nelfinavir Mesylate	HIV protease inhibitor	0.52483	2021018059_5-19
786-0	Furaltadone HCl	bacterial DNA inhibitor	0.524472	2021018059_1-5
786-0	UNC1999	histone lysine methyltransferase inhibitor	0.524414	2021018042_2-8
786-0	Flunarizine 2HCl	calcium channel blocker	0.524381	2021018056_5-4
786-0	Pazopanib HCl (GW786034 HCl)	KIT inhibitor, VEGFR inhibitor, PDGFR tyrosine kinase receptor inhibitor	0.524277	2021018055_5-7
786-0	ZM 323881 HCl	VEGFR inhibitor	0.52412	2021018041_14-5
786-0	Homatropine Bromide	acetylcholine receptor antagonist	0.523996	2021018058_3-14
786-0	Methysergide Maleate	serotonin receptor antagonist	0.523981	2021018062_13-20
786-0	Clopidol	bacterial cell wall synthesis inhibitor	0.523941	2021018065_1-15
786-0	Phenylephrine HCl	adrenergic receptor agonist	0.523916	2021018057_6-11
786-0	L-Proline	glutamate receptor agonist	0.523865	2021018064_5-8
786-0	Penicillin V potassium salt	bacterial cell wall synthesis inhibitor	0.523298	2021018064_13-21
786-0	Methylbenactyzine Bromide	acetylcholine receptor antagonist	0.522763	2021018059_11-18
786-0	Dipyridamole	phosphodiesterase inhibitor	0.522762	2021018056_6-7
786-0	Ethopabate	antiprotozoal agent	0.522659	2021018058_1-15
786-0	Rosiglitazone HCl	PPAR receptor agonist, insulin sensitizer	0.522148	2021018056_1-12
786-0	Methoxyphenamine Hydrochloride	adrenergic receptor agonist	0.522024	2021018058_1-5
786-0	Indomethacin	cyclooxygenase inhibitor	0.521899	2021018056_13-3
786-0	Felbamate	glutamate receptor antagonist	0.521884	2021018055_2-17
786-0	(-)-MK 801 Maleate	glutamate receptor antagonist	0.521687	2021018041_6-3
786-0	Vactosertib ?(TEW-7197)	TGF beta receptor inhibitor	0.521543	2021018062_11-5
786-0	Fluvoxamine maleate	selective serotonin reuptake inhibitor (SSRI)	0.521398	2021018055_12-17
786-0	Estradiol Benzoate	estrogen receptor agonist	0.521345	2021018058_8-10
786-0	Trihexyphenidyl hydrochloride	acetylcholine receptor antagonist	0.521306	2021018059_1-6
786-0	Deferoxamine mesylate	chelating agent	0.521303	2021018061_12-21
786-0	Chloroquine Phosphate	antimalarial agent	0.521268	2021018064_12-9
786-0	Hexylresorcinol	local anesthetic	0.521052	2021018059_9-10
786-0	Hydroxyprogesterone caproate	estrogen receptor agonist	0.520916	2021018059_10-8
786-0	Propacetamol hydrochloride	cyclooxygenase inhibitor	0.520915	2021018060_9-11
786-0	Vecuronium Bromide	acetylcholine receptor antagonist	0.520844	2021018055_5-8
786-0	CUDC-101	EGFR inhibitor	0.520799	2021018067_9-9
786-0	Pitolisant hydrochloride	histamine receptor antagonist	0.520762	2021018061_15-16
786-0	Enzalutamide (MDV3100)	androgen receptor antagonist	0.520087	2021018055_8-7
786-0	AMG-517	TRPV antagonist	0.52006	2021018042_6-21
786-0	WAY-100635 Maleate	serotonin receptor antagonist	0.519826	2021018041_7-9
786-0	Mestranol	estrogen receptor agonist	0.519691	2021018056_3-20
786-0	Apraclonidine HCl	adrenergic receptor agonist	0.51964	2021018063_1-21
786-0	GZD824 Dimesylate	Bcr-Abl kinase inhibitor	0.519552	2021018061_10-20
786-0	Dioscin	apoptosis stimulant	0.519542	2021018040_16-3
786-0	Eloxatin	DNA inhibitor	0.51948	2021018044_9-4; 2021018045_9-4; 2021018068_9-4; 2021018069_9-4
786-0	Chloroxine	opioid receptor antagonist	0.519433	2021018056_1-21
786-0	Naphazoline HCl	adrenergic receptor agonist	0.518838	2021018057_6-3
786-0	GHRP-2	vasopressin receptor agonist	0.518754	2021018064_11-18
786-0	OSI-420	EGFR inhibitor	0.518708	2021018040_7-15
786-0	Ethoxzolamide	carbonic anhydrase inhibitor	0.518672	2021018059_10-5
786-0	Fluorouracil (5-Fluoracil. 5-FU)	thymidylate synthase inhibitor	0.518339	2021018055_13-21
786-0	Sodium salicylate	prostanoid receptor antagonist	0.518085	2021018057_14-10
786-0	Levocetirizine Dihydrochloride	histamine receptor antagonist	0.518079	2021018060_1-9
786-0	Bendazac	cyclooxygenase inhibitor	0.51794	2021018060_8-10
786-0	Imidafenacin	acetylcholine receptor antagonist	0.517851	2021018060_16-12
786-0	Daidzein	estrogen receptor agonist	0.517141	2021018056_13-21
786-0	Zolmitriptan	serotonin receptor agonist	0.517117	2021018055_16-12
786-0	Nanchangmycin	other antibiotic	0.517015	2021018038_10-16
786-0	Fenoprofen calcium hydrate	cyclooxygenase inhibitor	0.516721	2021018057_13-18
786-0	Adefovir Dipivoxil	DNA polymerase inhibitor	0.516648	2021018056_7-3
786-0	Tiotropium Bromide hydrate	acetylcholine receptor antagonist	0.516469	2021018057_6-7
786-0	Moclobemide (Ro 111163)	monoamine oxidase inhibitor	0.516365	2021018057_12-20
786-0	Daclatasvir Digydrochloride	HCV inhibitor	0.516256	2021018060_14-13
786-0	Choline Fenofibrate	PPAR receptor agonist	0.51594	2021018061_13-10
786-0	Succinylcholine Chloride Dihydrate	acetylcholine receptor antagonist	0.515884	2021018064_16-7
786-0	Tribenzagan Hydrochloride	histamine receptor antagonist	0.515762	2021018061_1-5
786-0	Lobeline hydrochloride	acetylcholine receptor antagonist	0.51547	2021018058_9-4
786-0	Atropine sulfate monohydrate	acetylcholine receptor antagonist	0.515431	2021018056_11-20
786-0	Pilocarpine HCl	acetylcholine receptor agonist	0.515227	2021018059_13-9
786-0	Arbidol HCl	cytochrome P450 inhibitor	0.51478	2021018056_13-18
786-0	Terfenadine	histamine receptor antagonist	0.514676	2021018059_10-9
786-0	Homatropine Methylbromide	acetylcholine receptor antagonist	0.514628	2021018058_1-14
786-0	Cinchocaine	sodium channel blocker	0.514615	2021018061_11-11
786-0	Pergolide Mesylate	dopamine receptor agonist	0.514208	2021018058_11-8
786-0	Acitretin	retinoid receptor agonist	0.513845	2021018055_4-21
786-0	Umeclidinium bromide	acetylcholine receptor antagonist	0.513092	2021018058_11-19
786-0	Tazarotene	retinoid receptor agonist	0.512834	2021018055_13-22
786-0	Alectinib hydrochloride	ALK tyrosine kinase receptor inhibitor	0.512472	2021018065_7-17
786-0	Afloqualone	acetylcholine receptor antagonist	0.512463	2021018058_13-7
786-0	S 38093	histamine receptor antagonist	0.51244	2021018062_1-4
786-0	Estradiol valerate	estrogen receptor agonist	0.512382	2021018057_10-12
786-0	Baricitinib phosphate	JAK inhibitor	0.512255	2021018061_7-4
786-0	Clidinium Bromide	acetylcholine receptor antagonist	0.512091	2021018061_11-3
786-0	LEE011	CDK inhibitor	0.511802	2021018062_13-3
786-0	Ronidazole	antiprotozoal agent	0.511599	2021018058_13-20
786-0	Enasidenib (AG-221)	isocitrate dehydrogenase inhibitor	0.511576	2021018062_14-11
786-0	Clindamycin palmitate HCl	bacterial 50S ribosomal subunit inhibitor	0.511506	2021018057_6-15
786-0	Articaine HCl	local anesthetic	0.511438	2021018057_12-12
786-0	Doxepin HCl	histamine receptor antagonist	0.511432	2021018057_16-8
786-0	Ipragliflozin (ASP1941)	sodium/glucose cotransporter inhibitor	0.511379	2021018062_9-4
786-0	Asaraldehyde	cyclooxygenase inhibitor	0.510903	2021018040_16-8
786-0	Lafutidine	histamine receptor antagonist	0.509925	2021018056_7-10
786-0	Isopsoralen	cyclooxygenase inhibitor	0.509794	2021018058_6-15
786-0	Bambuterol HCl	adrenergic receptor agonist	0.509763	2021018059_11-17
786-0	Acotiamide	acetylcholine receptor antagonist	0.509729	2021018060_4-17; 2021018060_15-5
786-0	Ruxolitinib (INCB018424)	JAK inhibitor	0.509686	2021018055_14-21; 2021018067_3-11
786-0	Dibucaine HCl	sodium channel blocker	0.509582	2021018058_1-16
786-0	Pefloxacin Mesylate Dihydrate	bacterial DNA gyrase inhibitor	0.509541	2021018058_4-12
786-0	Ampiroxicam	cyclooxygenase inhibitor	0.50952	2021018058_11-10
786-0	Sarpogrelate hydrochloride	serotonin receptor antagonist	0.509403	2021018058_15-13
786-0	Scopolamine HBr trihydrate	acetylcholine receptor antagonist	0.509098	2021018061_11-14
786-0	Emedastine	histamine receptor antagonist	0.508926	2021018061_2-9; 2021018061_10-5
786-0	Uridine	dopamine receptor agonist	0.508598	2021018056_3-4
786-0	Voreloxin (SNS-595) hydrochloride	topoisomerase inhibitor	0.508055	2021018065_5-19
786-0	Nimustine Hydrochloride	DNA alkylating agent	0.507767	2021018060_11-22
786-0	Nitrofural	bacterial DNA inhibitor	0.507767	2021018055_8-12
786-0	Acebutolol HCl	adrenergic receptor antagonist	0.507641	2021018058_9-10
786-0	Solifenacin succinate	acetylcholine receptor antagonist	0.507566	2021018060_11-14; 2021018064_11-17
786-0	Medetomidine HCl	adrenergic receptor agonist	0.507514	2021018057_13-22
786-0	Difluprednate	glucocorticoid receptor agonist	0.507247	2021018058_2-8
786-0	Tenofovir Alafenamide (GS-7340)	nucleoside reverse transcriptase inhibitor	0.507233	2021018062_5-19
786-0	Sertraline HCl	selective serotonin reuptake inhibitor (SSRI)	0.507079	2021018058_13-18
786-0	GSK1059615	PI3K inhibitor	0.50704	2021018043_5-10
786-0	Mafenide Acetate	carbonic anhydrase inhibitor	0.506709	2021018058_13-5
786-0	Nifuratel	other antifungal	0.506631	2021018058_14-21
786-0	Apalutamide?(ARN-509)	androgen receptor antagonist	0.506529	2021018057_3-12
786-0	Temozolomide	DNA alkylating agent	0.50651	2021018055_14-5
786-0	Sulfanilamide	carbonic anhydrase inhibitor	0.506309	2021018055_14-18
786-0	Methyl salicylate	TRPV antagonist	0.506106	2021018058_6-3
786-0	Lappaconitine	sodium channel blocker	0.506053	2021018056_12-16
786-0	Trelagliptin succinate	dipeptidyl peptidase inhibitor	0.506029	2021018060_16-13
786-0	Benidipine HCl	calcium channel blocker	0.50565	2021018056_6-21
786-0	Pazopanib	KIT inhibitor, VEGFR inhibitor, PDGFR tyrosine kinase receptor inhibitor	0.505458	2021018057_11-16
786-0	Nylidrin Hydrochloride	adrenergic receptor agonist	0.505266	2021018064_5-4
786-0	8-Hydroxyquinoline	chelating agent	0.505242	2021018059_9-6
786-0	Clopidogrel	purinergic receptor antagonist	0.505129	2021018055_13-8
786-0	LY2109761	TGF beta receptor inhibitor	0.504539	2021018041_5-17
786-0	levalbuterol tartrate	adrenergic receptor antagonist	0.50452	2021018062_2-16
786-0	Ciproxifan	histamine receptor antagonist	0.504482	2021018041_11-14
786-0	Cilostazol	phosphodiesterase inhibitor	0.504405	2021018055_8-13
786-0	AST-1306	EGFR inhibitor	0.5041	2021018040_3-13
786-0	Methscopolamine	acetylcholine receptor antagonist	0.503588	2021018056_6-17
786-0	Mebeverine Hydrochloride	acetylcholine receptor antagonist	0.503288	2021018060_16-7
786-0	Prazosin HCl	adrenergic receptor antagonist	0.503097	2021018061_7-8; 2021018065_13-3
786-0	Tetryzoline	adrenergic receptor agonist	0.502846	2021018061_2-19
786-0	Fesoterodine Fumarate	acetylcholine receptor antagonist	0.502818	2021018056_16-6
786-0	Rafoxanide	bacterial cell wall synthesis inhibitor	0.502699	2021018060_16-19
786-0	Paroxetine HCl	selective serotonin reuptake inhibitor (SSRI)	0.502688	2021018057_7-16
786-0	Zinc Undecylenate	other antifungal	0.502434	2021018058_1-6
786-0	Lodoxamide Tromethamine	cyclooxygenase inhibitor	0.502217	2021018064_5-10
786-0	Loxapine Succinate	dopamine receptor antagonist, serotonin receptor antagonist	0.502122	2021018058_6-6
786-0	Mecamylamine Hydrochloride	acetylcholine receptor antagonist	0.501948	2021018062_3-20
786-0	Phenazopyridine HCl	local anesthetic	0.501601	2021018059_15-9
786-0	Medrysone	glucocorticoid receptor agonist	0.501368	2021018059_16-5
786-0	Tamsulosin	adrenergic receptor antagonist	0.501072	2021018055_9-10
786-0	Atropine sulfate	acetylcholine receptor antagonist	0.501067	2021018061_3-7
786-0	Irbinitinib (ARRY-380. ONT-380)	EGFR inhibitor	0.500818	2021018062_12-15
786-0	5-hydroxymethyl Tolterodine (PNU 200577. 5-HMT. 5-HM)	acetylcholine receptor antagonist	0.500813	2021018041_15-7
786-0	Triclocarban	other antibiotic	0.500535	2021018063_1-7
786-0	Pramipexole dihydrochloride	dopamine receptor agonist	0.500393	2021018060_4-15
786-0	Diperodon HCl	local anesthetic	0.500381	2021018059_16-15
786-0	CI994 (Tacedinaline)	HDAC inhibitor	0.500244	2021018067_3-21
786-0	Prilocaine	local anesthetic	0.500242	2021018055_2-8
786-0	Fluorometholone	glucocorticoid receptor agonist	0.500235	2021018061_7-5
786-0	Adrafinil	adrenergic receptor agonist	0.500163	2021018060_13-12
786-0	PD168393	EGFR inhibitor	0.500093	2021018042_6-13
786-0	umbralisib (TGR-1202)	PI3K inhibitor	0.499923	2021018062_10-11
786-0	Dienestrol	estrogen receptor agonist	0.499917	2021018056_6-3
786-0	Pentoxyverine Citrate	sodium channel blocker	0.499675	2021018058_14-14; 2021018059_8-5; 2021018061_13-5
786-0	Promethazine HCl	histamine receptor antagonist	0.499376	2021018059_9-21
786-0	Fasudil (HA-1077) HCl	rho associated kinase inhibitor	0.499279	2021018055_15-22
786-0	(R)-(+)-Atenolol HCl	acetylcholine receptor agonist	0.499211	2021018059_6-3; 2021018059_6-13
786-0	Vildagliptin (LAF-237)	dipeptidyl peptidase inhibitor	0.499102	2021018057_1-20
786-0	Baricitinib (LY3009104. INCB028050)	JAK inhibitor	0.498962	2021018057_5-12; 2021018067_7-21
786-0	Phenacetin	cyclooxygenase inhibitor	0.498678	2021018057_16-11
786-0	Ralimetinib (LY2228820)	p38 MAPK inhibitor	0.498101	2021018064_1-7
786-0	Fluocinonide	glucocorticoid receptor agonist	0.498101	2021018057_8-17
786-0	JTC-801	opioid receptor antagonist	0.497964	2021018041_7-19
786-0	Tropicamide	acetylcholine receptor antagonist	0.497824	2021018056_16-9
786-0	TAK-901	Aurora kinase inhibitor	0.497725	2021018067_9-17
786-0	Acetylcholine Chloride	acetylcholine receptor agonist	0.497725	2021018062_12-12
786-0	AZD6738	ATR kinase inhibitor	0.497643	2021018062_11-11
786-0	Amiodarone HCl	potassium channel blocker	0.497615	2021018056_8-17
786-0	Azacitidine	DNA methyltransferase inhibitor	0.497346	2021018056_9-13; 2021018067_7-13
786-0	Terbutaline Sulfate	adrenergic receptor antagonist	0.497204	2021018064_2-9
786-0	Bicalutamide	androgen receptor antagonist	0.497119	2021018055_1-19
786-0	Evofosfamide (TH-302)	DNA alkylating agent	0.496919	2021018057_13-4
786-0	Cytarabine	ribonucleotide reductase inhibitor	0.496869	2021018064_15-7
786-0	(S)-Glutamic acid	glutamate receptor agonist	0.496728	2021018064_13-12
786-0	Dithranol	DNA synthesis inhibitor	0.496512	2021018059_3-14
786-0	Varenicline Tartrate	acetylcholine receptor agonist	0.4962	2021018064_15-5
786-0	Tropisetron HCl	serotonin receptor antagonist	0.496116	2021018056_12-7
786-0	Nilutamide	androgen receptor antagonist	0.496112	2021018060_11-5
786-0	Triciribine	AKT inhibitor	0.495687	2021018055_15-11
786-0	Harmaline	acetylcholine receptor antagonist	0.495465	2021018059_14-20
786-0	Eperisone hydrochloride	acetylcholine receptor antagonist	0.49526	2021018060_9-13
786-0	Ropivacaine HCl	sodium channel blocker	0.495138	2021018058_5-20
786-0	Dienogest	progesterone receptor agonist	0.49447	2021018055_10-7
786-0	Avanafil	phosphodiesterase inhibitor	0.494324	2021018058_7-12
786-0	PHA-665752	c-Met inhibitor	0.494198	2021018038_15-13
786-0	Atracurium Besylate	acetylcholine receptor antagonist	0.493871	2021018056_9-19
786-0	Vardenafil HCl Trihydrate	phosphodiesterase inhibitor	0.493759	2021018057_15-21
786-0	SB590885	RAF inhibitor	0.493547	2021018040_11-17
786-0	Xylometazoline HCl	adrenergic receptor agonist	0.493424	2021018057_14-11; 2021018062_14-18
786-0	Progesterone	progesterone receptor agonist	0.492917	2021018055_6-22
786-0	Ethynodiol diacetate	estrogen receptor agonist	0.492799	2021018057_4-14
786-0	Piribedil	dopamine receptor agonist	0.492779	2021018058_5-7
786-0	OSI-027	mTOR inhibitor	0.492597	2021018041_11-3
786-0	Chlormadinone acetate	androgen receptor antagonist	0.492576	2021018059_7-14
786-0	JNJ-7777120	histamine receptor antagonist	0.492554	2021018041_14-7
786-0	Pinaverium bromide	calcium channel blocker	0.49223	2021018063_7-11
786-0	Triapine	ribonucleotide reductase inhibitor	0.491648	2021018062_1-5
786-0	(+)-Bicuculline	GABA receptor antagonist	0.491603	2021018042_12-15
786-0	Chloropyramine hydrochloride	histamine receptor antagonist	0.491516	2021018061_4-11
786-0	Pemirolast potassium	histamine receptor antagonist	0.491423	2021018064_10-5
786-0	Famotidine	histamine receptor antagonist	0.491135	2021018056_5-12
786-0	Benzydamine HCl	prostanoid receptor antagonist	0.491112	2021018058_8-18
786-0	SB216763	glycogen synthase kinase inhibitor	0.490928	2021018038_5-15
786-0	Osilodrostat (LCI699)	cytochrome P450 inhibitor	0.49056	2021018062_15-3
786-0	Palonosetron HCl	serotonin receptor antagonist	0.490523	2021018061_8-21; 2021018064_13-17
786-0	Hesperadin	Aurora kinase inhibitor	0.49049	2021018067_3-13
786-0	Wortmannin	PI3K inhibitor	0.49026	2021018041_5-4
786-0	Estriol	estrogen receptor agonist	0.490256	2021018057_9-13
786-0	CP21R7 (CP21)	porcupine inhibitor	0.49012	2021018062_13-21
786-0	Besifloxacin HCl	bacterial DNA gyrase inhibitor	0.489854	2021018066_15-3
786-0	L-Arginine HCl (L-Arg)	adenosine receptor antagonist	0.489688	2021018064_3-21
786-0	Isoproterenol sulfate dihydrate	adrenergic receptor antagonist	0.489525	2021018061_14-11
786-0	Liquiritin	antioxidant	0.489235	2021018058_8-19
786-0	Sulfacetamide Sodium	PABA antagonist	0.489129	2021018058_12-4
786-0	Diroximel Fumarete	anti-inflammatory agent	0.488961	2021018063_15-3
786-0	Cisatracurium Besylate	acetylcholine receptor antagonist	0.488868	2021018056_3-18
786-0	Pheniramine Maleate	histamine receptor antagonist	0.488658	2021018058_15-16
786-0	Epinastine HCl	histamine receptor antagonist	0.488652	2021018059_11-13
786-0	Procaterol HCl	adrenergic receptor antagonist	0.48862	2021018056_11-12
786-0	Levofloxacin	bacterial DNA gyrase inhibitor	0.488396	2021018056_4-13
786-0	Ciprofloxacin hydrochloride hydrate	bacterial DNA gyrase inhibitor	0.4881	2021018060_9-10
786-0	Nicardipine HCl	calcium channel blocker	0.488076	2021018058_2-22; 2021018060_5-18
786-0	Enalapril Maleate	angiotensin converting enzyme inhibitor	0.487891	2021018056_6-13
786-0	Decitabine	DNA methyltransferase inhibitor	0.487867	2021018055_15-19; 2021018067_11-9
786-0	(-)-Epicatechin gallate	bacterial DNA gyrase inhibitor	0.4873	2021018058_2-19
786-0	VUF 10166	serotonin receptor antagonist	0.487286	2021018043_4-11
786-0	Clorgyline HCl	monoamine oxidase inhibitor	0.486973	2021018059_6-5
786-0	Atipamezole	adrenergic receptor antagonist	0.486938	2021018059_4-4; 2021018059_6-4
786-0	Crenolanib (CP-868596)	PDGFR tyrosine kinase receptor inhibitor	0.486918	2021018057_16-21
786-0	Deferasirox	chelating agent	0.486909	2021018055_12-22
786-0	Flutamide	androgen receptor antagonist	0.48649	2021018056_10-9
786-0	Celiprolol hydrochloride	adrenergic receptor antagonist	0.486293	2021018061_9-16
786-0	MK-8776 (SCH 900776)	CHK inhibitor	0.486108	2021018041_5-21
786-0	Crisaborole (AN2728)	phosphodiesterase inhibitor	0.486038	2021018060_16-5
786-0	Istradefylline	adenosine receptor antagonist	0.485647	2021018057_1-8
786-0	Ranolazine	sodium channel blocker	0.485394	2021018055_15-8; 2021018056_11-15
786-0	Oxybuprocaine HCl	local anesthetic	0.485261	2021018059_9-9
786-0	Pralidoxime chloride	acetylcholinesterase inhibitor	0.485125	2021018064_8-15
786-0	Nitrendipine	calcium channel blocker	0.484706	2021018057_9-17
786-0	Mezlocillin Sodium	bacterial cell wall synthesis inhibitor	0.484605	2021018058_16-20
786-0	Brimonidine Tartrate	adrenergic receptor agonist	0.484444	2021018059_15-15; 2021018062_4-4
786-0	Terconazole	sterol demethylase inhibitor	0.48416	2021018060_10-9
786-0	BRL-15572	serotonin receptor antagonist	0.484157	2021018041_11-11
786-0	(¬±)-Œ±-Tocopherol	antioxidant	0.483969	2021018061_13-22
786-0	Cariprazine HCl	dopamine receptor antagonist	0.483825	2021018062_12-18
786-0	Alfuzosin HCl	adrenergic receptor antagonist	0.483778	2021018055_11-8; 2021018061_7-6
786-0	SB742457	serotonin receptor antagonist	0.483681	2021018041_10-5
786-0	Medroxyprogesterone	progesterone receptor agonist	0.483663	2021018058_7-3
786-0	Diphenhydramine HCl	histamine receptor antagonist	0.483344	2021018056_12-3
786-0	Ropivacaine Mesilate	sodium channel blocker	0.483246	2021018060_15-8
786-0	TG100713	PI3K inhibitor	0.482755	2021018043_12-11
786-0	Levobetaxolol HCl	adrenergic receptor antagonist	0.482703	2021018058_4-6
786-0	Eslicarbazepine Acetate	sodium channel blocker	0.482449	2021018059_16-4
786-0	Mexiletine HCl	sodium channel blocker	0.482369	2021018059_3-9
786-0	Novobiocin Sodium	bacterial DNA gyrase inhibitor	0.482319	2021018057_11-17
786-0	Roscovitine (Seliciclib.CYC202)	CDK inhibitor	0.482143	2021018055_1-15
786-0	4-Aminoantipyrine	cyclooxygenase inhibitor	0.481986	2021018059_10-19
786-0	Atropine	acetylcholine receptor antagonist	0.481978	2021018040_1-7
786-0	(¬±)-Equol	estrogen receptor agonist	0.481911	2021018063_15-13
786-0	WHI-P154	JAK inhibitor	0.481706	2021018067_9-21
786-0	Elagolix Sodium	estrogen receptor agonist	0.481541	2021018060_15-15
786-0	4-Biphenylacetic acid	cyclooxygenase inhibitor	0.481433	2021018058_9-11
786-0	Lumiracoxib	cyclooxygenase inhibitor	0.481424	2021018057_7-14
786-0	SCH-527123	CC chemokine receptor antagonist	0.48129	2021018063_6-5
786-0	Terazosin HCl	adrenergic receptor antagonist	0.481278	2021018059_2-10
786-0	Ketanserin	serotonin receptor antagonist	0.481277	2021018065_11-9
786-0	Zucapsaicin	TRPV antagonist	0.48088	2021018063_7-3
786-0	BMS-754807	IGF-1 inhibitor	0.480716	2021018038_9-4
786-0	Balofloxacin Dihydrate	bacterial DNA gyrase inhibitor	0.480524	2021018056_5-10; 2021018065_11-17
786-0	5-Methoxytryptamine	serotonin receptor antagonist	0.48051	2021018061_12-12
786-0	S- (+)-Rolipram	phosphodiesterase inhibitor	0.480484	2021018056_7-20
786-0	Doxylamine Succinate	histamine receptor antagonist	0.48037	2021018059_7-11
786-0	Fluoxetine HCl	selective serotonin reuptake inhibitor (SSRI)	0.480351	2021018055_8-17
786-0	Diflorasone	glucocorticoid receptor agonist	0.48032	2021018060_6-10
786-0	Sulfamethoxazole	PABA antagonist	0.480301	2021018056_4-11
786-0	Ivosidenib (AG-120)	isocitrate dehydrogenase inhibitor	0.480137	2021018062_16-11
786-0	Levobupivacaine HCl	sodium channel blocker	0.479494	2021018058_11-20
786-0	Betaxolol	adrenergic receptor antagonist	0.479307	2021018056_7-14; 2021018056_15-17
786-0	Demecarium Bromide	acetylcholinesterase inhibitor	0.479218	2021018062_11-20
786-0	MSX-122	CC chemokine receptor antagonist	0.479138	2021018063_5-21
786-0	GSK461364	PLK inhibitor	0.478819	2021018040_11-13
786-0	Paroxetine mesylate	selective serotonin reuptake inhibitor (SSRI)	0.478798	2021018060_13-14
786-0	Amitraz	adrenergic receptor agonist	0.478625	2021018058_5-5
786-0	Olopatadine HCl	histamine receptor antagonist	0.478537	2021018057_15-17
786-0	Ritonavir	HIV protease inhibitor	0.478524	2021018055_11-17
786-0	Prucalopride Succinat	serotonin receptor agonist	0.478126	2021018057_15-12
786-0	Sarafloxacin HCl	bacterial DNA gyrase inhibitor	0.47811	2021018065_9-7
786-0	Ceforanide	penicillin binding protein inhibitor	0.478035	2021018060_14-17
786-0	Tropisetron	serotonin receptor antagonist	0.477951	2021018061_1-13
786-0	AG-1478 (Tyrphostin AG-1478)	EGFR inhibitor	0.477903	2021018041_13-19
786-0	AZD4547	FGFR inhibitor	0.477758	2021018057_13-8
786-0	Clebopride (malate)	dopamine receptor antagonist	0.477735	2021018063_15-7
786-0	Tetrabenazine (Xenazine)	dopamine receptor antagonist	0.47751	2021018056_1-15
786-0	Bilastine	histamine receptor antagonist	0.477373	2021018065_5-13
786-0	Rolipram	phosphodiesterase inhibitor	0.47691	2021018055_3-10
786-0	Guanfacine Hydrochloride	adrenergic receptor agonist	0.476845	2021018059_6-12
786-0	Adapalene	retinoid receptor agonist	0.476807	2021018055_16-9
786-0	Trelagliptin	dipeptidyl peptidase inhibitor	0.476558	2021018062_7-5
786-0	Levamisole hydrochloride	acetylcholine receptor agonist	0.476521	2021018064_13-9
786-0	Prucalopride Succinate	serotonin receptor antagonist	0.476493	2021018059_1-13
786-0	NVP-AEW541	IGF-1 inhibitor	0.476287	2021018038_7-7
786-0	Sitagliptin phosphate monohydrate	dipeptidyl peptidase inhibitor	0.476228	2021018058_15-8; 2021018060_12-17
786-0	Tirapazamine	DNA inhibitor	0.476207	2021018063_2-9
786-0	Sumatriptan Succinate	serotonin receptor agonist	0.47583	2021018055_7-10
786-0	Ethoxyquin	antioxidant	0.475701	2021018060_4-12
786-0	Clofibric Acid	PPAR receptor agonist	0.475641	2021018059_7-5
786-0	Alprenolol hydrochloride	adrenergic receptor antagonist	0.475525	2021018061_5-10
786-0	SB705498	TRPV antagonist	0.475515	2021018041_11-6
786-0	Azithromycin	bacterial 50S ribosomal subunit inhibitor	0.475174	2021018056_13-19
786-0	Chloroprocaine HCl	sodium channel blocker	0.475101	2021018059_9-19
786-0	Fluralaner	GABA receptor antagonist	0.475006	2021018063_3-11
786-0	SKLB1002	VEGFR inhibitor	0.474687	2021018042_10-14
786-0	Granisetron HCl	serotonin receptor antagonist	0.47467	2021018064_3-5
786-0	BMN 673	PARP inhibitor	0.47439	2021018067_1-6
786-0	Buparvaquone	antiprotozoal agent	0.474036	2021018060_11-19
786-0	Theobromine	phosphodiesterase inhibitor	0.473983	2021018043_10-3
786-0	Pindolol	adrenergic receptor antagonist	0.473771	2021018059_8-17
786-0	Triprolidine Hydrochloride	histamine receptor antagonist	0.473556	2021018060_2-22
786-0	Atazanavir Sulfate	HIV protease inhibitor	0.473553	2021018055_1-14; 2021018059_8-6
786-0	Pefloxacin Mesylate	bacterial DNA gyrase inhibitor	0.473513	2021018056_2-3
786-0	Bisoprolol fumarate	adrenergic receptor antagonist	0.473468	2021018055_7-21
786-0	Calcitriol	vitamin D receptor agonist	0.472424	2021018055_7-14
786-0	Phentolamine Mesylate	adrenergic receptor antagonist	0.472396	2021018056_15-4
786-0	Spectinomycin 2HCl	bacterial 30S ribosomal subunit inhibitor	0.472343	2021018057_9-21
786-0	Apixaban	coagulation factor inhibitor	0.472054	2021018055_6-4
786-0	CHIR-98014	glycogen synthase kinase inhibitor	0.47203	2021018043_4-9
786-0	Osthole	calcium channel blocker	0.471871	2021018056_2-20
786-0	Flunixin Meglumin	prostanoid receptor antagonist	0.471775	2021018056_13-16
786-0	Latanoprost	prostanoid receptor agonist	0.471697	2021018059_8-14
786-0	Enalaprilat Dihydrate	angiotensin converting enzyme inhibitor	0.471696	2021018055_12-14
786-0	Tannic acid	CC chemokine receptor antagonist	0.471275	2021018058_6-21
786-0	(-)-Sparteine Sulfate	sodium channel blocker	0.470883	2021018061_11-15
786-0	KU-0063794	mTOR inhibitor	0.470819	2021018038_4-3
786-0	Ramosetron Hydrochloride	serotonin receptor antagonist	0.470654	2021018058_7-17
786-0	Tiletamine Hydrochloride	glutamate receptor antagonist	0.470621	2021018060_1-22
786-0	Vincamine	adrenergic receptor antagonist	0.470617	2021018065_13-13
786-0	Oleuropein	estrogen receptor agonist	0.47058	2021018062_11-19
786-0	Ziritaxestat (GLPG1690)	phosphodiesterase inhibitor	0.470327	2021018063_2-7
786-0	PIK-294	PI3K inhibitor	0.47022	2021018040_5-19
786-0	Synephrine HCl	adrenergic receptor agonist	0.470181	2021018056_14-22; 2021018057_7-9
786-0	Gatifloxacin	bacterial DNA gyrase inhibitor	0.469826	2021018055_14-17
786-0	(R)-Serine	glutamate receptor agonist	0.469815	2021018064_11-12
786-0	Morantel tartrate	acetylcholine receptor agonist	0.469499	2021018061_14-21
786-0	Oxybutynin	acetylcholine receptor antagonist	0.469461	2021018056_7-9; 2021018057_14-8
786-0	Detomidine HCl	adrenergic receptor agonist	0.469444	2021018056_9-14
786-0	SB202190 (FHPI)	p38 MAPK inhibitor	0.469331	2021018038_9-15
786-0	Ipriflavone (Osteofix)	bone resorption inhibitor	0.469113	2021018057_1-9
786-0	Disodium Cromoglycate	calcium channel blocker	0.468951	2021018066_7-3
786-0	Quinapril HCl	angiotensin converting enzyme inhibitor	0.468941	2021018057_4-13
786-0	CH5132799	PI3K inhibitor	0.468865	2021018041_15-15
786-0	Camphor	TRPV antagonist	0.468776	2021018058_8-11; 2021018059_4-21
786-0	Cevimeline	acetylcholine receptor agonist	0.4687	2021018063_1-5
786-0	TG100-115	PI3K inhibitor	0.46867	2021018038_8-21
786-0	Broxyquinoline	antiprotozoal agent	0.468309	2021018059_5-3
786-0	AZD6482	PI3K inhibitor	0.468263	2021018038_16-18
786-0	Acetylcysteine	mucolytic agent	0.468237	2021018055_8-8
786-0	Zanubrutinib (BGB-3111)	Bruton's tyrosine kinase (BTK) inhibitor	0.4679	2021018063_13-15
786-0	SAR125844	c-Met inhibitor	0.467822	2021018062_7-7
786-0	Spiramycin	bacterial 50S ribosomal subunit inhibitor	0.467814	2021018058_14-4
786-0	Puerarin	serotonin receptor antagonist	0.467614	2021018056_12-20
786-0	Acamprosate Calcium	GABA receptor antagonist	0.467382	2021018064_8-3
786-0	Acrivastine	histamine receptor antagonist	0.467263	2021018061_6-17
786-0	CTEP (RO4956371)	glutamate receptor antagonist	0.467131	2021018041_11-22
786-0	Spectinomycin HCl	bacterial 30S ribosomal subunit inhibitor	0.466983	2021018040_2-6
786-0	Pramipexole	dopamine receptor agonist	0.46686	2021018057_5-13
786-0	Pyridoxine HCl	vitamin B	0.466726	2021018057_8-8; 2021018058_3-6
786-0	Cilomilast	phosphodiesterase inhibitor	0.466712	2021018038_4-18
786-0	Medroxyprogesterone acetate	estrogen receptor agonist	0.466703	2021018057_4-11
786-0	Cetirizine DiHCl	histamine receptor antagonist	0.466634	2021018055_4-13
786-0	Sildenafil Citrate	phosphodiesterase inhibitor	0.466565	2021018055_5-10
786-0	Ranitidine	histamine receptor antagonist	0.466438	2021018056_13-15; 2021018061_6-9
786-0	Chloroambucil	DNA inhibitor	0.466339	2021018059_15-19
786-0	Neostigmine Bromide	acetylcholinesterase inhibitor	0.466188	2021018064_11-13
786-0	PNU-120596	acetylcholine receptor agonist	0.466115	2021018041_5-5
786-0	Dantrolene sodium hemiheptahydrate	calcium channel blocker	0.465852	2021018059_2-4
786-0	Proparacaine HCl	sodium channel blocker	0.465681	2021018056_1-19
786-0	Dydrogesterone	progesterone receptor agonist	0.465322	2021018042_13-15
786-0	Levofloxacin hydrate	bacterial DNA gyrase inhibitor	0.465218	2021018059_11-16
786-0	Eprosartan Mesylate	angiotensin receptor antagonist	0.465177	2021018058_14-8
786-0	4-Methylumbelliferone (4-MU)	monoamine oxidase inhibitor	0.465074	2021018056_6-8
786-0	Tioxolone	carbonic anhydrase inhibitor	0.464943	2021018057_14-15
786-0	GSK690693	AKT inhibitor	0.464923	2021018043_5-6
786-0	Moxisylyte hydrochloride	adrenergic receptor antagonist	0.464817	2021018061_14-9
786-0	Ioversol	radiopaque medium	0.464766	2021018060_14-5
786-0	Amezinium (methylsulfate)	monoamine oxidase inhibitor	0.464723	2021018063_9-9
786-0	A-803467	sodium channel blocker	0.464598	2021018041_3-10
786-0	Elvitegravir (GS-9137. JTK-303)	HIV integrase inhibitor	0.464553	2021018056_6-19
786-0	Betamethasone Dipropionate	anti-inflammatory agent	0.464462	2021018055_16-18
786-0	Fexofenadine HCl	histamine receptor antagonist	0.464331	2021018057_10-20
786-0	Amikacin hydrate	bacterial 30S ribosomal subunit inhibitor	0.464158	2021018064_11-19
786-0	3-Deazaneplanocin A (DZNeP)	histone lysine methyltransferase inhibitor	0.463995	2021018067_15-6
786-0	Piromidic Acid	bacterial DNA gyrase inhibitor	0.463901	2021018059_4-9
786-0	Finasteride	5 alpha reductase inhibitor	0.463756	2021018055_11-19
786-0	Lomefloxacin HCl	bacterial DNA gyrase inhibitor	0.463566	2021018061_15-5; 2021018064_5-15
786-0	Nimorazole	bacterial DNA inhibitor	0.463548	2021018063_11-3
786-0	L-lysine	serotonin receptor agonist	0.463257	2021018064_7-8
786-0	Levomilnacipran Hydrochloride	serotonin receptor antagonist	0.463209	2021018061_6-13
786-0	Isoxsuprine hydrochloride	adrenergic receptor antagonist	0.463025	2021018061_2-11
786-0	Doxofylline	adenosine receptor antagonist	0.462613	2021018058_6-18
786-0	SB203580	p38 MAPK inhibitor	0.462562	2021018038_7-15
786-0	Darolutamide (ODM-201)	androgen receptor antagonist	0.46249	2021018062_5-7
786-0	Ledipasvir (GS5885)	HCV inhibitor	0.462413	2021018062_9-7
786-0	Clevidipine Butyrate	calcium channel blocker	0.462114	2021018056_9-12
786-0	Amiloride HCl	sodium channel blocker	0.462077	2021018056_5-17
786-0	Linezolid	bacterial 50S ribosomal subunit inhibitor	0.462019	2021018055_9-8
786-0	SB269970 HCl	serotonin receptor antagonist	0.46185	2021018041_5-20
786-0	lutein	antioxidant	0.461837	2021018060_10-21
786-0	Isopropamide Iodide	acetylcholine receptor antagonist	0.461822	2021018061_8-13
786-0	Flupirtine maleate	glutamate receptor antagonist	0.461449	2021018055_10-17
786-0	Protopine	calcium channel blocker	0.461333	2021018058_12-13
786-0	PIK-93	PI3K inhibitor	0.461298	2021018043_11-12
786-0	Bethanechol chloride	acetylcholine receptor agonist	0.461282	2021018057_11-11
786-0	lurasidone	dopamine receptor antagonist, serotonin receptor antagonist	0.46126	2021018061_14-15
786-0	Tinidazole	antiprotozoal agent	0.461251	2021018058_5-22
786-0	Etonogestrel	progesterone receptor agonist	0.461006	2021018059_8-8
786-0	WZ811	CC chemokine receptor antagonist	0.460937	2021018041_8-9
786-0	Somatostatin Acetate	5 alpha reductase inhibitor	0.460778	2021018064_7-22
786-0	Danirixin (GSK1325756)	CC chemokine receptor antagonist	0.460602	2021018063_7-21
786-0	Olprinone	phosphodiesterase inhibitor	0.460467	2021018061_3-13
786-0	CX-5461	RNA polymerase inhibitor	0.460438	2021018065_15-21
786-0	D-Mannitol	diuretic	0.460213	2021018057_5-5
786-0	Drostanolone Propionate	androgen receptor antagonist	0.460111	2021018059_6-22
786-0	Artesunate	DNA synthesis inhibitor	0.459913	2021018056_4-10
786-0	AZ20	ATR kinase inhibitor	0.459882	2021018042_16-13
786-0	Pancuronium dibromide	acetylcholine receptor antagonist	0.45962	2021018057_3-19
786-0	Sparfloxacin	bacterial DNA gyrase inhibitor	0.459442	2021018056_10-5
786-0	Thiocolchicoside	GABA receptor antagonist	0.459322	2021018060_14-11
786-0	Eucalyptol	acetylcholinesterase inhibitor	0.459239	2021018058_10-3
786-0	Oligomycin A	ATPase inhibitor	0.459226	2021018038_8-22
786-0	(-)-Epigallocatechin Gallate	bacterial DNA gyrase inhibitor	0.459187	2021018043_5-22
786-0	Bimatoprost	prostanoid receptor agonist	0.459141	2021018055_7-8
786-0	Iproniazid	monoamine oxidase inhibitor	0.459123	2021018060_13-9
786-0	Metoprolol Tartrate	adrenergic receptor antagonist	0.459042	2021018056_4-3; 2021018060_12-20
786-0	Timolol Maleate	adrenergic receptor antagonist	0.458987	2021018058_10-12
786-0	CAL-101 (Idelalisib. GS-1101)	PI3K inhibitor	0.45873	2021018056_4-6
786-0	Prulifloxacin (NM441. AF 3013)	bacterial DNA gyrase inhibitor	0.458194	2021018056_15-10
786-0	Clarithromycin	bacterial 50S ribosomal subunit inhibitor	0.457868	2021018057_4-9
786-0	Donepezil	acetylcholinesterase inhibitor	0.457809	2021018060_16-15; 2021018064_9-13
786-0	Empagliflozin (BI 10773)	sodium/glucose cotransporter inhibitor	0.457759	2021018062_12-5
786-0	Troxerutin	antioxidant	0.457724	2021018057_5-3
786-0	Chlorpheniramine Maleate	histamine receptor antagonist	0.457393	2021018056_9-17
786-0	Cangrelor Tetrasodium	purinergic receptor antagonist	0.457383	2021018064_6-3
786-0	Olanzapine	dopamine receptor antagonist, serotonin receptor antagonist	0.457367	2021018057_13-17
786-0	Nizatidine	histamine receptor antagonist	0.45732	2021018056_16-5
786-0	4-Aminopyridine	potassium channel blocker	0.45728	2021018060_2-9
786-0	Pyrilamine Maleate	histamine receptor antagonist	0.457213	2021018059_12-13
786-0	Histamine 2HCl	histamine receptor agonist	0.457206	2021018058_2-12
786-0	Droperidol	dopamine receptor antagonist	0.456862	2021018058_4-8
786-0	Icariin	phosphodiesterase inhibitor	0.456309	2021018040_13-12
786-0	Oxaceprol	anti-inflammatory agent	0.456211	2021018058_7-8
786-0	Labetalol HCl	adrenergic receptor antagonist	0.456127	2021018059_5-21
786-0	Diaveridine	dihydrofolate reductase inhibitor	0.455936	2021018060_1-10
786-0	Omarigliptin (MK-3102)	dipeptidyl peptidase inhibitor	0.455885	2021018062_16-19
786-0	Enrofloxacin	bacterial DNA gyrase inhibitor	0.455838	2021018065_1-13
786-0	LGX818	RAF inhibitor	0.455824	2021018042_12-19
786-0	Ensartinib (X-396) dihydrochloride	DNA alkylating agent	0.455783	2021018063_1-19
786-0	Cyclopentolate Hydrochloride	acetylcholine receptor antagonist	0.455692	2021018062_6-20
786-0	KD025 (SLx-2119)	rho associated kinase inhibitor	0.455531	2021018062_5-21
786-0	Scopine HCl	adrenergic receptor antagonist	0.45526	2021018040_8-12; 2021018040_12-12
786-0	WZ4002	EGFR inhibitor	0.454986	2021018038_3-14
786-0	(-)Epicatechin	bacterial DNA gyrase inhibitor	0.454956	2021018059_6-16
786-0	Alosetron Hydrochloride	serotonin receptor antagonist	0.454851	2021018066_9-5
786-0	GSK256066	phosphodiesterase inhibitor	0.4546	2021018041_3-3
786-0	Estropipate	estrogen receptor agonist	0.454352	2021018060_3-22
786-0	Kanamycin sulfate	bacterial 30S ribosomal subunit inhibitor	0.453949	2021018064_5-13
786-0	AZ 628	RAF inhibitor	0.453257	2021018043_6-9
786-0	Milrinone	phosphodiesterase inhibitor	0.453205	2021018057_15-15
786-0	Midodrine	adrenergic receptor agonist	0.452938	2021018061_14-19; 2021018061_16-19
786-0	Ticagrelor	purinergic receptor antagonist	0.452712	2021018058_8-4
786-0	Sulfamerazine	bacterial antifolate	0.452644	2021018057_10-10
786-0	Asunaprevir	HCV inhibitor	0.452635	2021018060_9-17
786-0	Lomerizine HCl	calcium channel blocker	0.452554	2021018042_7-13
786-0	Clofibrate	PPAR receptor agonist	0.452373	2021018062_14-12
786-0	Halothane	glutamate receptor antagonist	0.452351	2021018059_7-10
786-0	Bupivacaine HCl	sodium channel blocker	0.45234	2021018057_9-11
786-0	Ropinirole HCl	dopamine receptor agonist	0.452165	2021018057_8-18
786-0	Fruquintinib	VEGFR inhibitor	0.451409	2021018061_16-9
786-0	Chloramphenicol	bacterial 50S ribosomal subunit inhibitor	0.451261	2021018055_4-18
786-0	Benzocaine hydrochloride	sodium channel blocker	0.451174	2021018059_6-8; 2021018059_13-5
786-0	Metaxalone	muscle relaxant	0.451132	2021018058_3-19
786-0	Procarbazine HCl	monoamine oxidase inhibitor	0.4509	2021018064_3-11
786-0	Fluconazole	sterol demethylase inhibitor	0.450877	2021018055_4-17
786-0	Phloretin	sodium/glucose cotransporter inhibitor	0.450824	2021018040_13-18
786-0	Nexturastat A	HDAC inhibitor	0.450705	2021018067_3-12
786-0	Cloxiquine	potassium channel activator	0.45049	2021018059_7-8
786-0	Sulbutiamine	acetylcholine receptor antagonist	0.450265	2021018060_3-10
786-0	AZD-5069	CC chemokine receptor antagonist	0.45025	2021018063_4-3
786-0	Sulfamonomethoxine	bacterial antifolate	0.449974	2021018058_7-5
786-0	ABT-263 (Navitoclax)	BCL inhibitor	0.449796	2021018043_1-4
786-0	Arecoline HBr	acetylcholine receptor agonist	0.449795	2021018057_16-17
786-0	Azatadine dimaleate	histamine receptor antagonist	0.449724	2021018057_4-18
786-0	Evans Blue	glutamate receptor antagonist	0.449352	2021018059_14-14
786-0	Tizanidine	adrenergic receptor agonist	0.448847	2021018055_13-10; 2021018061_15-11
786-0	Ciprofibrate	PPAR receptor agonist	0.448271	2021018057_14-19
786-0	Sildenafil Mesylate	phosphodiesterase inhibitor	0.448221	2021018059_8-10
786-0	Ferulic Acid	antioxidant	0.448137	2021018056_8-14
786-0	Isatin	monoamine oxidase inhibitor	0.448041	2021018059_16-14
786-0	Dopamine HCl	dopamine receptor agonist	0.448004	2021018057_2-5
786-0	Scopolamine HBr	acetylcholine receptor antagonist	0.447297	2021018057_5-21; 2021018062_7-14
786-0	Chlorothiazide	diuretic	0.447134	2021018055_4-12
786-0	Levetiracetam	calcium channel blocker	0.447035	2021018055_8-19
786-0	Clozapine	dopamine receptor antagonist, serotonin receptor antagonist	0.44687	2021018057_3-13
786-0	Valethamate Bromide	acetylcholine receptor antagonist	0.446431	2021018060_16-9
786-0	Asenapine	dopamine receptor antagonist, serotonin receptor antagonist	0.44622	2021018038_14-11
786-0	Rivastigmine Tartrate	acetylcholinesterase inhibitor	0.446097	2021018056_3-14; 2021018059_14-10
786-0	Nafarelin Acetate	vasopressin receptor agonist	0.446041	2021018064_13-18
786-0	CPI-444	adenosine receptor antagonist	0.445989	2021018063_6-3
786-0	Sclareol	other antifungal	0.445452	2021018056_6-22
786-0	Linagliptin	dipeptidyl peptidase inhibitor	0.445447	2021018057_15-18
786-0	Biotin (Vitamin B7)	vitamin B	0.445445	2021018057_8-10
786-0	Pargyline hydrochloride	monoamine oxidase inhibitor	0.445361	2021018058_13-11
786-0	Imidapril HCl	angiotensin receptor antagonist	0.445248	2021018056_15-16
786-0	Frovatriptan Succinate	serotonin receptor antagonist	0.445243	2021018062_10-18
786-0	Ilaprazole sodium	proton pump inhibitor	0.445105	2021018061_15-7
786-0	Ilaprazole	proton pump inhibitor	0.444995	2021018058_1-9
786-0	Cimetidine	histamine receptor antagonist	0.444847	2021018056_7-21
786-0	Cabergoline	dopamine receptor agonist	0.444615	2021018061_7-12
786-0	Methyl 4-hydroxybenzoate	other antifungal	0.444588	2021018058_11-6
786-0	CarbinoxaMine Maleate	histamine receptor antagonist	0.444171	2021018059_10-12
786-0	NMDA (N-Methyl-D-aspartic acid)	glutamate receptor agonist	0.443943	2021018042_14-15
786-0	S49076	tyrosine kinase inhibitor	0.443853	2021018062_4-17
786-0	Perospirone hydrochloride	dopamine receptor antagonist, serotonin receptor antagonist	0.443783	2021018060_9-15
786-0	Imperatorin	calcium channel blocker	0.443675	2021018058_14-7
786-0	Nifedipine	calcium channel blocker	0.443504	2021018056_3-17
786-0	Benactyzine hydrochloride	acetylcholine receptor antagonist	0.443481	2021018058_7-13
786-0	Seratrodast(AA-2414. ABT-001)	prostanoid receptor antagonist	0.443469	2021018062_16-12
786-0	Lacidipine	calcium channel blocker	0.443334	2021018056_4-19
786-0	Valsartan	angiotensin receptor antagonist	0.44329	2021018056_4-7
786-0	Gilteritinib (ASP2215)	FLT3 inhibitor	0.443193	2021018062_5-13
786-0	Amoxicillin trihydrate	penicillin binding protein inhibitor	0.443045	2021018060_2-4
786-0	Benzthiazide	carbonic anhydrase inhibitor	0.442891	2021018059_16-3
786-0	Telmisartan	angiotensin receptor antagonist	0.442891	2021018056_3-7
786-0	Hydrocortisone acetate	glucocorticoid receptor agonist	0.442852	2021018061_13-7
786-0	Butamben	sodium channel blocker	0.442792	2021018059_9-12
786-0	Phytol	PPAR receptor agonist	0.442647	2021018060_13-4
786-0	Guaiacol	local anesthetic	0.442613	2021018058_6-13
786-0	MPEP	glutamate receptor antagonist	0.442484	2021018057_3-10
786-0	Buspirone HCl	serotonin receptor agonist	0.442476	2021018059_15-13
786-0	Moexipril HCl	angiotensin converting enzyme inhibitor	0.441922	2021018056_7-12
786-0	Ropivacaine	sodium channel blocker	0.441907	2021018061_1-9
786-0	Thiamphenicol	bacterial 50S ribosomal subunit inhibitor	0.441809	2021018057_6-13
786-0	Irsogladine	phosphodiesterase inhibitor	0.441623	2021018065_7-7
786-0	Anagrelide HCl	phosphodiesterase inhibitor	0.441433	2021018057_16-14
786-0	Teneligliptin hydrobromide	dipeptidyl peptidase inhibitor	0.441336	2021018059_1-22
786-0	Chlorprothixene	dopamine receptor antagonist	0.441312	2021018056_11-11; 2021018060_4-16
786-0	Plerixafor (AMD3100)	CC chemokine receptor antagonist	0.440934	2021018066_15-5
786-0	Procainamide HCl	sodium channel blocker	0.440767	2021018059_11-21
786-0	Diltiazem HCl	calcium channel blocker	0.44052	2021018056_10-3
786-0	Cisapride hydrate	serotonin receptor agonist	0.440509	2021018059_16-18; 2021018060_1-18
786-0	Canertinib (CI-1033)	EGFR inhibitor	0.440343	2021018038_15-3
786-0	Chlorzoxazone	bacterial 30S ribosomal subunit inhibitor	0.439842	2021018058_10-16
786-0	Sotalol	adrenergic receptor antagonist	0.43984	2021018057_7-21
786-0	Pioglitazone	PPAR receptor agonist, insulin sensitizer	0.439823	2021018056_13-6; 2021018057_16-13
786-0	Dimenhydrinate	histamine receptor antagonist	0.439643	2021018062_14-16
786-0	Timonacic	antioxidant	0.439544	2021018064_4-21
786-0	Apremilast (CC-10004)	phosphodiesterase inhibitor	0.439438	2021018062_14-5
786-0	Methazolamide	carbonic anhydrase inhibitor	0.439293	2021018058_3-16
786-0	Zidovudine	nucleoside reverse transcriptase inhibitor	0.439213	2021018057_2-13
786-0	Alvelestat (AZD9668)	serine protease inhibitor	0.439205	2021018061_16-20
786-0	Eletriptan HBr	serotonin receptor agonist	0.438792	2021018057_12-16
786-0	Amisulpride	dopamine receptor antagonist	0.438584	2021018055_4-11
786-0	Lisinopril dihydrate	angiotensin converting enzyme inhibitor	0.438394	2021018064_13-11
786-0	Bevantolol hydrochloride	adrenergic receptor antagonist	0.438345	2021018060_8-11
786-0	Lasmiditan succinate	serotonin receptor antagonist	0.438299	2021018063_9-19
786-0	Vemurafenib (PLX4032. RG7204)	RAF inhibitor	0.438178	2021018055_12-9
786-0	Alcaftadine	histamine receptor antagonist	0.437936	2021018059_13-18
786-0	Chlorphenesin	muscle relaxant	0.437452	2021018063_13-5
786-0	Levamlodipine	calcium channel blocker	0.437339	2021018058_15-9
786-0	MK-801 (Dizocilpine)	glutamate receptor antagonist	0.437037	2021018041_3-22
786-0	Tenofovir Disoproxil Fumarate	nucleoside reverse transcriptase inhibitor	0.436899	2021018055_13-6
786-0	Pentoxifylline	phosphodiesterase inhibitor	0.436896	2021018059_2-9
786-0	Azilsartan Medoxomil	angiotensin receptor antagonist	0.436841	2021018057_11-22
786-0	Saccharin	DNA polymerase inhibitor	0.436682	2021018060_11-3
786-0	PJ34	PARP inhibitor	0.436536	2021018067_11-21
786-0	PRT062607 (P505-15. BIIB057) HCl	SYK inhibitor	0.436472	2021018043_11-15
786-0	Almotriptan Malate	serotonin receptor agonist	0.43646	2021018056_11-14
786-0	Brinzolamide	carbonic anhydrase inhibitor	0.436453	2021018057_8-16
786-0	Diphenidol HCl	acetylcholine receptor agonist	0.436197	2021018059_7-21
786-0	Ofloxacin	bacterial DNA gyrase inhibitor	0.436122	2021018065_13-21
786-0	Paromomycin Sulfate	bacterial 30S ribosomal subunit inhibitor	0.435699	2021018064_4-11
786-0	Dorzolamide HCl	carbonic anhydrase inhibitor	0.435424	2021018064_7-5
786-0	Cobicistat (GS-9350)	cytochrome P450 inhibitor	0.43535	2021018057_3-14
786-0	Methacholine chloride	acetylcholine receptor agonist	0.435039	2021018058_7-11
786-0	Fenoldopam mesylate	dopamine receptor agonist	0.43469	2021018059_5-18
786-0	Pramiracetam	acetylcholine receptor agonist	0.434512	2021018057_4-15
786-0	Metroprolol succinate	adrenergic receptor antagonist	0.434374	2021018060_16-6
786-0	TGX-221	PI3K inhibitor	0.434312	2021018038_11-12
786-0	Prilocaine hydrochloride	local anesthetic	0.434276	2021018061_15-3
786-0	(-)-Huperzine A (HupA)	glutamate receptor antagonist	0.434038	2021018065_13-9
786-0	Naratriptan	serotonin receptor agonist	0.433968	2021018055_5-16
786-0	Aclacinomycin	proteasome inhibitor	0.433926	2021018044_9-13; 2021018045_9-13; 2021018068_9-13; 2021018069_9-13
786-0	Nalidixic acid	bacterial DNA gyrase inhibitor	0.433817	2021018056_6-18
786-0	Butylated hydroxytoluene	carbonic anhydrase inhibitor	0.433691	2021018061_16-4
786-0	Aclidinium Bromide	acetylcholine receptor antagonist	0.433626	2021018058_7-14
786-0	Landiolol hydrochloride	adrenergic receptor antagonist	0.433599	2021018061_5-13
786-0	Salbutamol Sulfate	adrenergic receptor agonist	0.433106	2021018064_13-13
786-0	Azilsartan	angiotensin receptor antagonist	0.433059	2021018057_15-20
786-0	Carteolol HCl	adrenergic receptor antagonist	0.433028	2021018059_13-17
786-0	GDC-0068	AKT inhibitor	0.432844	2021018041_3-14
786-0	Benzyl alcohol	local anesthetic	0.432625	2021018059_3-16
786-0	Amlodipine Besylate	calcium channel blocker	0.43262	2021018056_7-17
786-0	SGC-CBP30	bromodomain inhibitor	0.432475	2021018067_13-8
786-0	Flopropione	serotonin receptor antagonist	0.432388	2021018059_5-13
786-0	Difloxacin hydrochloride	bacterial DNA gyrase inhibitor	0.431755	2021018060_6-11
786-0	Rosiglitazone maleate	PPAR receptor agonist, insulin sensitizer	0.4317	2021018057_1-21
786-0	Piperine	monoamine oxidase inhibitor	0.431473	2021018056_10-20
786-0	Isradipine	calcium channel blocker	0.431408	2021018055_16-14
786-0	Triptolide (PG490)	RNA polymerase inhibitor	0.431359	2021018057_14-20
786-0	Rotigotine	dopamine receptor agonist	0.430847	2021018059_9-17
786-0	Moxifloxacin	bacterial DNA gyrase inhibitor	0.430712	2021018055_5-14; 2021018061_13-11
786-0	Urapidil HCl	adrenergic receptor antagonist	0.430701	2021018056_16-21
786-0	Gadodiamide Hydrate	radiopaque medium	0.430688	2021018064_3-9
786-0	Magnolol	PPAR receptor agonist	0.430452	2021018056_16-16
786-0	Roflumilast	phosphodiesterase inhibitor	0.43045	2021018056_13-20
786-0	Mebhydrolin napadisylate	histamine receptor antagonist	0.430148	2021018065_1-17
786-0	Fenofibrate	PPAR receptor agonist	0.430139	2021018056_9-15
786-0	Mafenide hydrochloride	carbonic anhydrase inhibitor	0.430075	2021018058_3-13
786-0	Alverine Citrate	muscle relaxant	0.429711	2021018057_9-22
786-0	Granisetron	serotonin receptor antagonist	0.429677	2021018060_16-11
786-0	Candesartan Cilexetil	angiotensin receptor antagonist	0.429651	2021018056_13-4
786-0	Danshensu	cytochrome P450 inhibitor	0.429438	2021018064_16-17
786-0	Pergolide mesylate	dopamine receptor agonist	0.429105	2021018041_10-20
786-0	Amikacin disulfate	bacterial 30S ribosomal subunit inhibitor	0.428694	2021018064_3-19
786-0	Efavirenz	HIV protease inhibitor	0.428473	2021018059_10-10
786-0	TAS6417	EGFR inhibitor	0.42823	2021018063_10-5
786-0	LY2157299	TGF beta receptor inhibitor	0.428112	2021018056_8-6
786-0	Oxprenolol HCl	adrenergic receptor antagonist	0.428018	2021018059_16-7
786-0	PF-06700841	JAK inhibitor	0.42797	2021018063_1-17
786-0	Etofibrate	PPAR receptor agonist	0.42773	2021018059_11-15
786-0	Danoprevir (ITMN-191)	HCV inhibitor	0.427479	2021018055_9-17
786-0	Galanthamine	acetylcholinesterase inhibitor	0.427462	2021018058_2-13; 2021018064_1-5
786-0	BI 2536	PLK inhibitor	0.427458	2021018038_13-21; 2021018044_3-21; 2021018045_3-21; 2021018068_3-21; 2021018069_3-21
786-0	Pamabrom	diuretic	0.427444	2021018061_9-15
786-0	WYE-354	mTOR inhibitor	0.427322	2021018038_10-9
786-0	WY-14643 (Pirinixic Acid)	PPAR receptor agonist	0.427296	2021018043_7-15
786-0	TAK-700 (Orteronel)	cytochrome P450 inhibitor	0.427251	2021018038_7-18
786-0	Ganciclovir	DNA polymerase inhibitor	0.427229	2021018056_2-5
786-0	Omeprazole Sodium	proton pump inhibitor	0.427218	2021018061_16-7
786-0	Levosulpiride	dopamine receptor antagonist	0.427122	2021018056_9-16
786-0	IEM 1754 dihydrobroMide	glutamate receptor antagonist	0.427121	2021018041_9-22
786-0	Sulfadiazine	bacterial antifolate	0.427082	2021018056_9-11
786-0	Tadalafil	phosphodiesterase inhibitor	0.426794	2021018055_11-18
786-0	Ambroxol	sodium channel blocker	0.426647	2021018061_8-15; 2021018065_3-13
786-0	Lorlatinib?(PF-6463922)	ALK tyrosine kinase receptor inhibitor	0.42661	2021018062_13-5
786-0	Benzenesulfonamide	carbonic anhydrase inhibitor	0.426581	2021018059_8-16
786-0	Lorcaserin HCl	serotonin receptor agonist	0.426467	2021018042_1-19
786-0	Mephenesin	muscle relaxant	0.426441	2021018060_8-9
786-0	S-Ruxolitinib (INCB018424)	JAK inhibitor	0.425739	2021018057_5-14; 2021018067_13-21
786-0	Amoxicillin	penicillin binding protein inhibitor	0.425696	2021018057_13-16
786-0	Dolasetron Mesylate	serotonin receptor antagonist	0.425662	2021018061_8-11
786-0	GW0742	PPAR receptor agonist	0.425567	2021018043_9-13
786-0	Plerixafor 8HCl (AMD3100 8HCl)	CC chemokine receptor antagonist	0.425528	2021018064_7-17
786-0	Tetraethylammonium bromide	potassium channel blocker	0.425477	2021018061_2-12
786-0	Udenafil	phosphodiesterase inhibitor	0.425236	2021018063_3-5
786-0	E7449	PARP inhibitor	0.425226	2021018062_8-17
786-0	L-Theanine	glutamate receptor antagonist	0.425033	2021018064_16-3
786-0	Seletalisib (UCB-5857)	PI3K inhibitor	0.424788	2021018062_12-19
786-0	Hexetidine	local anesthetic	0.424773	2021018063_5-3
786-0	Fursultiamine	vitamin B	0.424745	2021018063_5-15
786-0	Oxiracetam	acetylcholine receptor agonist	0.424659	2021018059_7-17
786-0	Amlodipine	calcium channel blocker	0.424603	2021018056_6-9
786-0	Cabotegravir (GSK744. GSK1265744)	HIV integrase inhibitor	0.424535	2021018062_9-13
786-0	Salicylic acid	prostanoid receptor antagonist	0.424416	2021018059_13-4
786-0	Heparin sodium	thrombin inhibitor	0.42439	2021018066_3-3
786-0	BMS-265246	CDK inhibitor	0.424088	2021018039_8-10
786-0	Alizapride HCl	dopamine receptor antagonist	0.423915	2021018059_1-15
786-0	Verapamil HCl	calcium channel blocker	0.423908	2021018059_15-3
786-0	BRL-54443	serotonin receptor agonist	0.4239	2021018041_9-20
786-0	Azomycin	protein synthesis inhibitor	0.423589	2021018040_1-6
786-0	Zofenopril calcium	angiotensin receptor antagonist	0.423308	2021018065_9-21
786-0	Saxagliptin hydrate	dipeptidyl peptidase inhibitor	0.423229	2021018055_13-20; 2021018059_12-12
786-0	leniolisib(CDZ 173)	PI3K inhibitor	0.423101	2021018062_13-6
786-0	CAY10505	PI3K inhibitor	0.423028	2021018041_3-13
786-0	MRS 2578	purinergic receptor antagonist	0.422834	2021018041_15-20
786-0	Dapiprazole Hydrochloride	adrenergic receptor antagonist	0.422448	2021018060_9-20
786-0	Calcifediol	vitamin D receptor agonist	0.421796	2021018038_12-20
786-0	Promestriene	estrogen receptor agonist	0.421679	2021018058_7-7
786-0	AZD3759	EGFR inhibitor	0.421571	2021018062_6-3
786-0	Suberohydroxamic acid	HDAC inhibitor	0.421488	2021018061_3-16
786-0	Tobramycin	bacterial 30S ribosomal subunit inhibitor	0.421177	2021018064_15-13
786-0	Methylcobalamin	vitamin B	0.420571	2021018060_2-3
786-0	Sulpiride	dopamine receptor antagonist	0.42055	2021018059_12-4
786-0	Dabrafenib Mesylate	RAF inhibitor	0.420336	2021018060_8-15
786-0	Retapamulin	protein synthesis inhibitor	0.420158	2021018058_1-20
786-0	Sertaconazole nitrate	sterol demethylase inhibitor	0.420097	2021018057_6-14
786-0	Flibanserin	serotonin receptor agonist	0.420094	2021018058_11-15
786-0	Quinidine sulfate	sodium channel blocker	0.420051	2021018058_15-21
786-0	Dabrafenib (GSK2118436)	RAF inhibitor	0.419981	2021018057_15-8
786-0	Telbivudine	DNA polymerase inhibitor	0.419663	2021018055_2-14
786-0	Josamycin	bacterial 50S ribosomal subunit inhibitor	0.41938	2021018063_3-19
786-0	Dofetilide	potassium channel blocker	0.419054	2021018055_14-14
786-0	Sennoside A	monoamine oxidase inhibitor	0.418706	2021018065_7-21
786-0	Clemizole	HCV inhibitor	0.418589	2021018063_9-3
786-0	Thiamine HCl (Vitamin B1)	vitamin B	0.418265	2021018064_5-21
786-0	Taurine	antioxidant	0.418247	2021018064_9-11
786-0	Rifabutin	protein synthesis inhibitor	0.418238	2021018056_9-7
786-0	BAY 11-7082	NFkB pathway inhibitor	0.418031	2021018041_10-9
786-0	Bromisoval	anti-inflammatory agent	0.417944	2021018060_10-4
786-0	EPZ005687	histone lysine methyltransferase inhibitor	0.417815	2021018067_9-4
786-0	Olodaterol hydrochloride	adrenergic receptor antagonist	0.417697	2021018061_13-16
786-0	Cyproterone Acetate	androgen receptor antagonist	0.417325	2021018056_5-6
786-0	Ondansetron Hydrochloride Dihydrate	serotonin receptor antagonist	0.416981	2021018059_10-18
786-0	CNX-774	Bruton's tyrosine kinase (BTK) inhibitor	0.416352	2021018042_8-14
786-0	Eptifibatide Acetate	5 alpha reductase inhibitor	0.416242	2021018064_7-16
786-0	Delapril Hydrochloride	angiotensin converting enzyme inhibitor	0.416128	2021018061_4-19
786-0	FT-207 (NSC 148958)	thymidylate synthase inhibitor	0.416082	2021018055_12-13
786-0	Tilmicosin	bacterial 50S ribosomal subunit inhibitor	0.416056	2021018058_8-12; 2021018061_5-19
786-0	Icotinib	EGFR inhibitor	0.415784	2021018057_13-14
786-0	SB271046	serotonin receptor antagonist	0.415618	2021018041_1-22
786-0	U0126-EtOH	MEK inhibitor	0.415076	2021018038_15-19
786-0	Piperonyl butoxide	cytochrome P450 inhibitor	0.41505	2021018060_1-5
786-0	Bepotastine	histamine receptor antagonist	0.414573	2021018057_7-20; 2021018062_14-20
786-0	Iopromide	radiopaque medium	0.41433	2021018057_8-20
786-0	Tyrphostin AG 879	tyrosine kinase inhibitor	0.41412	2021018041_15-14
786-0	Miransertib (ARQ 092) HCl	AKT inhibitor	0.413738	2021018062_6-15
786-0	Sildenafil	phosphodiesterase inhibitor	0.41373	2021018064_4-17
786-0	TAK-632	RAF inhibitor	0.413466	2021018042_6-18
786-0	Nirogacestat (PF-03084014. PF-3084014)	gamma secretase inhibitor	0.413464	2021018062_6-5
786-0	Diquafosol Tetrasodium	purinergic receptor antagonist	0.413359	2021018064_5-22
786-0	Madecassoside	anti-inflammatory agent	0.413192	2021018058_14-9
786-0	Trandolapril	angiotensin converting enzyme inhibitor	0.412943	2021018063_15-9
786-0	Batimastat (BB-94)	matrix metalloprotease inhibitor	0.412758	2021018042_10-6
786-0	Eugenol	androgen receptor antagonist	0.412607	2021018059_4-14
786-0	Penicillin G Sodium	penicillin binding protein inhibitor	0.412334	2021018058_14-16
786-0	RepSox	TGF beta receptor inhibitor	0.411877	2021018042_2-12
786-0	Clevudine	DNA polymerase inhibitor	0.411814	2021018057_1-16
786-0	Parecoxib Sodium	calcium channel blocker	0.411639	2021018060_2-20
786-0	Acetazolamide	carbonic anhydrase inhibitor	0.411335	2021018059_6-19
786-0	Chlorogenic Acid	antioxidant	0.411083	2021018056_16-10
786-0	Travoprost	prostanoid receptor agonist	0.410512	2021018058_13-19
786-0	Irbesartan	angiotensin receptor antagonist	0.410133	2021018065_1-5
786-0	Tripelennamine HCl	histamine receptor antagonist	0.41003	2021018064_13-19
786-0	Letrozole	aromatase inhibitor	0.409893	2021018055_12-5
786-0	IKK-16 (IKK Inhibitor VII)	IKK inhibitor	0.40846	2021018041_8-3
786-0	Lincomycin HCl	bacterial 30S ribosomal subunit inhibitor	0.408457	2021018057_7-15
786-0	Sulfisoxazole	bacterial antifolate	0.408112	2021018056_6-11
786-0	Dacarbazine	DNA alkylating agent	0.408058	2021018055_10-3
786-0	AGI-5198	isocitrate dehydrogenase inhibitor	0.407691	2021018042_12-8
786-0	SB415286	glycogen synthase kinase inhibitor	0.407314	2021018041_15-19
786-0	Sulfamethazine	PABA antagonist	0.407313	2021018057_12-10
786-0	DMXAA (Vadimezan)	angiogenesis inhibitor	0.407292	2021018039_5-9
786-0	Rasagiline Mesylate	monoamine oxidase inhibitor	0.407016	2021018056_5-16; 2021018061_3-10
786-0	INO-1001	PARP inhibitor	0.406753	2021018067_7-7
786-0	Sivelestat sodium tetrahydrate	serine protease inhibitor	0.40662	2021018059_16-6
786-0	Epoxomycin	proteasome inhibitor	0.406292	2021018044_10-15; 2021018045_10-15; 2021018068_10-15; 2021018069_10-15
786-0	Chlorquinaldol	other antibiotic	0.406138	2021018059_3-3
786-0	Napabucasin	STAT inhibitor	0.406122	2021018062_10-3
786-0	Alizarin	cytochrome P450 inhibitor	0.405629	2021018040_6-8
786-0	17-Hydroxyprogesterone	estrogen receptor agonist	0.405442	2021018059_8-19
786-0	Esmolol HCl	adrenergic receptor antagonist	0.405436	2021018058_10-8; 2021018061_3-8
786-0	Pramipexole 2HCl Monohydrate	dopamine receptor agonist	0.404758	2021018056_16-19
786-0	17-Beta-Estradiol-3.17-Dipropionate	estrogen receptor agonist	0.404744	2021018061_9-14
786-0	Nithiamide	bacterial DNA inhibitor	0.40471	2021018042_9-20
786-0	SB525334	TGF beta receptor inhibitor	0.404516	2021018038_6-22
786-0	Hydrocortisone butyrate	glucocorticoid receptor agonist	0.404449	2021018063_13-13
786-0	1-Azakenpaullone	glycogen synthase kinase inhibitor	0.404397	2021018042_16-8
786-0	Benazepril	angiotensin converting enzyme inhibitor	0.404371	2021018055_12-11; 2021018062_10-20
786-0	Edrophonium chloride	acetylcholinesterase inhibitor	0.404352	2021018061_15-14
786-0	3-Methyladenine	PI3K inhibitor	0.404194	2021018041_1-6
786-0	Megestrol Acetate	progesterone receptor agonist	0.40406	2021018055_16-13
786-0	Meticrane	diuretic	0.403952	2021018059_10-7
786-0	Norethindrone	progesterone receptor agonist	0.403944	2021018058_5-16
786-0	Angiotensin II human Acetate	angiotensin receptor antagonist	0.403759	2021018064_3-20
786-0	Maraviroc	CC chemokine receptor antagonist	0.403676	2021018056_8-19
786-0	Rotundine	serotonin receptor agonist	0.403407	2021018057_5-9
786-0	Ertugliflozin	sodium/glucose cotransporter inhibitor	0.403323	2021018060_10-18
786-0	Cidofovir	DNA polymerase inhibitor	0.402951	2021018064_7-7
786-0	Fosinopril Sodium	angiotensin receptor antagonist	0.402787	2021018064_15-11
786-0	R788 (Fostamatinib) Disodium	SYK inhibitor	0.402621	2021018065_9-9
786-0	PD128907 HCl	dopamine receptor agonist	0.401974	2021018040_15-9
786-0	Urethane	local anesthetic	0.401931	2021018059_5-6
786-0	Pralidoxime Iodide	acetylcholinesterase inhibitor	0.401867	2021018060_6-21
786-0	Nafamostat Mesylate	serine protease inhibitor	0.401537	2021018055_9-4
786-0	Glutathione	antioxidant	0.401525	2021018064_14-15
786-0	Ajmaline	sodium channel blocker	0.401444	2021018060_6-12
786-0	Alogliptin√Ø¬ºÀÜSYK-322√Ø¬º‚Ä∞benzoate	dipeptidyl peptidase inhibitor	0.401193	2021018060_12-10
786-0	Dantrolene sodium	calcium channel blocker	0.40118	2021018061_7-3
786-0	Bosentan Hydrate	endothelin receptor antagonist	0.401085	2021018057_3-22
786-0	YO-01027	gamma secretase inhibitor	0.401072	2021018041_7-17
786-0	Esculin	antioxidant	0.401048	2021018056_8-8
786-0	Rebeprazole sodium	proton pump inhibitor	0.400694	2021018059_14-6
786-0	Boceprevir	HCV inhibitor	0.400574	2021018058_9-19
786-0	Fosfluconazole	other antifungal	0.400291	2021018063_13-9
786-0	Gabapentin HCl	calcium channel blocker	0.400204	2021018064_3-13; 2021018064_15-3
786-0	MK-2048	HIV integrase inhibitor	0.400113	2021018057_5-6
786-0	Phenoxybenzamine HCl	adrenergic receptor antagonist	0.399811	2021018057_5-19
786-0	SAR131675	VEGFR inhibitor	0.399648	2021018041_13-18
786-0	Etretinate	protein synthesis inhibitor	0.399186	2021018059_16-12
786-0	Domperidone	dopamine receptor antagonist	0.398768	2021018057_7-13
786-0	BIX 01294	histone lysine methyltransferase inhibitor	0.398667	2021018067_11-12
786-0	Lovastatin	HMGCR inhibitor	0.398382	2021018056_1-10
786-0	PF-04965842	JAK inhibitor	0.398302	2021018062_5-8
786-0	KRN 633	VEGFR inhibitor	0.398055	2021018039_13-11
786-0	TAK-285	EGFR inhibitor	0.397848	2021018041_1-10
786-0	Macitentan	endothelin receptor antagonist	0.397561	2021018062_4-7
786-0	QNZ (EVP4593)	NFkB pathway inhibitor	0.397061	2021018042_14-5
786-0	Fosfosal	phosphodiesterase inhibitor	0.39665	2021018061_6-19
786-0	Foretinib (GSK1363089)	VEGFR inhibitor	0.3965	2021018043_1-6
786-0	Sulfaguanidine	bacterial antifolate	0.396498	2021018058_8-20
786-0	Aminophylline	adenosine receptor antagonist	0.396274	2021018055_14-16
786-0	Iniparib (BSI-201)	PARP inhibitor	0.396149	2021018067_3-5
786-0	Dirithromycin	bacterial 50S ribosomal subunit inhibitor	0.395969	2021018059_1-7
786-0	Tiapride Hydrochloride	dopamine receptor antagonist	0.395659	2021018062_6-4
786-0	Cilazapril Monohydrate	angiotensin receptor antagonist	0.395601	2021018039_4-22
786-0	Perindopril Erbumine	angiotensin receptor antagonist	0.395503	2021018064_5-7
786-0	Ilomastat (GM6001. Galardin)	matrix metalloprotease inhibitor	0.39496	2021018042_12-6
786-0	TAK-715	p38 MAPK inhibitor	0.394691	2021018041_4-13
786-0	Tacrine HCl	acetylcholinesterase inhibitor	0.394656	2021018059_14-9
786-0	Pexidartinib (PLX3397)	tyrosine kinase inhibitor	0.393814	2021018062_5-17
786-0	Memantine HCl	glutamate receptor antagonist	0.392882	2021018056_7-6
786-0	Etofylline	adenosine receptor antagonist	0.392773	2021018060_4-9
786-0	Canagliflozin hemihydrate	sodium/glucose cotransporter inhibitor	0.392256	2021018061_1-16
786-0	Fangchinoline	nucleoside reverse transcriptase inhibitor	0.392209	2021018057_2-22
786-0	Oclacitinib?maleate	JAK inhibitor	0.391775	2021018062_12-11
786-0	Histamine	histamine receptor agonist	0.391482	2021018058_1-4
786-0	4E1RCat	protein synthesis inhibitor	0.391117	2021018043_10-4
786-0	Risperidone	dopamine receptor antagonist, serotonin receptor antagonist	0.390593	2021018065_5-5
786-0	LY 3200882	TGF beta receptor inhibitor	0.390045	2021018062_9-8
786-0	Fimasartan	angiotensin receptor antagonist	0.389943	2021018060_15-19
786-0	Quetiapine	dopamine receptor antagonist, serotonin receptor antagonist	0.389747	2021018056_3-11; 2021018061_10-21
786-0	AlogliptinÔºàSYK-322Ôºâbenzoate	dipeptidyl peptidase inhibitor	0.389394	2021018057_9-12
786-0	Zoledronic Acid	bone resorption inhibitor	0.388767	2021018038_16-15
786-0	Pantoprazole sodium	proton pump inhibitor	0.388535	2021018059_11-4
786-0	MLN2480	RAF inhibitor	0.388469	2021018061_16-16
786-0	Caffeic Acid Phenethyl Ester	HIV integrase inhibitor	0.388222	2021018043_9-3
786-0	Marimastat (BB-2516)	matrix metalloprotease inhibitor	0.387858	2021018061_6-18
786-0	Iopamidol	radiopaque medium	0.387682	2021018059_5-4
786-0	Dapagliflozin propanediol monohydrate	sodium/glucose cotransporter inhibitor	0.387444	2021018061_13-17
786-0	L-Lysine hydrochloride	serotonin receptor agonist	0.387414	2021018064_4-5
786-0	Glycyrrhizin (Glycyrrhizic Acid)	thrombin inhibitor	0.387004	2021018056_10-14
786-0	GDC-0879	RAF inhibitor	0.386554	2021018038_3-21
786-0	Carbaryl	acetylcholinesterase inhibitor	0.386521	2021018060_8-20
786-0	Zibotentan (ZD4054)	endothelin receptor antagonist	0.386512	2021018055_15-12
786-0	Skepinone-L	p38 MAPK inhibitor	0.386442	2021018042_14-10
786-0	Paliperidone	dopamine receptor antagonist, serotonin receptor antagonist	0.386286	2021018065_15-5
786-0	Molindone hydrochloride	dopamine receptor antagonist	0.385815	2021018061_13-3
786-0	Estradiol Cypionate	estrogen receptor agonist	0.385651	2021018058_1-18
786-0	Indinavir Sulfate	HIV protease inhibitor	0.385612	2021018062_2-6
786-0	Dapansutrile (OLT1177)	anti-inflammatory agent	0.385436	2021018063_10-11
786-0	Benzonatate	local anesthetic	0.385397	2021018062_7-20
786-0	Sulfapyridine	PABA antagonist	0.385239	2021018065_7-5
786-0	Tetrahydropalmatine	dopamine receptor antagonist	0.385167	2021018058_12-11; 2021018061_15-15
786-0	Methenamine	bacterial DNA inhibitor	0.384912	2021018065_5-21
786-0	Semaxanib (SU5416)	VEGFR inhibitor	0.38481	2021018041_1-20
786-0	Saikosaponin A	NFkB pathway inhibitor	0.384772	2021018060_16-22
786-0	Amiloride HCl dihydrate	sodium channel blocker	0.384434	2021018064_7-15
786-0	Gefitinib hydrochloride	EGFR inhibitor	0.384267	2021018065_11-21
786-0	CGS 21680 HCl	5 alpha reductase inhibitor	0.383806	2021018040_15-7
786-0	Bedaquiline	ATPase inhibitor	0.383806	2021018060_11-9; 2021018061_12-3
786-0	LY411575	gamma secretase inhibitor	0.383805	2021018041_11-17
786-0	Sulfameter	dihydrofolate reductase inhibitor	0.383646	2021018055_16-6
786-0	HMN-214	PLK inhibitor	0.383577	2021018055_3-16
786-0	U-104	carbonic anhydrase inhibitor	0.383559	2021018043_6-11
786-0	XL019	JAK inhibitor	0.383523	2021018067_15-4
786-0	AS-604850	PI3K inhibitor	0.383049	2021018041_1-13
786-0	Berbamine	Bcr-Abl kinase inhibitor	0.382857	2021018057_4-22; 2021018062_15-10
786-0	Cinnarizine	calcium channel blocker	0.382768	2021018059_12-16
786-0	Borneol	TRPV antagonist	0.382501	2021018057_16-20
786-0	Cyclandelate	calcium channel blocker	0.382255	2021018058_16-22
786-0	Tenalisib (RP6530)	PI3K inhibitor	0.382025	2021018062_13-4
786-0	Resorcinol	phosphodiesterase inhibitor	0.38174	2021018059_3-12
786-0	Emtricitabine	nucleoside reverse transcriptase inhibitor	0.381526	2021018055_4-22
786-0	Diflunisal	prostanoid receptor antagonist	0.38151	2021018059_13-16
786-0	Serabelisib (INK-1117.MLN-1117.TAK-117)	PI3K inhibitor	0.381046	2021018062_10-21
786-0	ONO-4059 (GS-4059) hydrochloride	Bruton's tyrosine kinase (BTK) inhibitor	0.38094	2021018062_14-9
786-0	Vitamin K2	bone resorption inhibitor	0.380878	2021018060_16-17
786-0	Formestane	aromatase inhibitor	0.380578	2021018056_12-4
786-0	TPCA-1	IKK inhibitor	0.38047	2021018041_15-16
786-0	A66	PI3K inhibitor	0.380078	2021018041_3-7
786-0	AS-252424	PI3K inhibitor	0.379964	2021018041_3-11
786-0	Itacitinib (INCB39110)	JAK inhibitor	0.379454	2021018062_1-17
786-0	Histamine Phosphate	histamine receptor agonist	0.37935	2021018064_14-7
786-0	JNJ-38877605	tyrosine kinase inhibitor	0.3792	2021018043_7-6
786-0	Flucytosine	other antifungal	0.379175	2021018055_4-16
786-0	(-)-Blebbistatin	ATPase inhibitor	0.379079	2021018042_4-19
786-0	Evobrutinib	Bruton's tyrosine kinase (BTK) inhibitor	0.379029	2021018062_11-8
786-0	Temocapril HCl	angiotensin converting enzyme inhibitor	0.3784	2021018056_1-16; 2021018063_12-7
786-0	Telatinib	KIT inhibitor, VEGFR inhibitor, PDGFR tyrosine kinase receptor inhibitor	0.378276	2021018056_10-6
786-0	Urocanic acid	serotonin receptor agonist	0.378067	2021018062_9-18
786-0	Sulconazole Nitrate	sterol demethylase inhibitor	0.377717	2021018058_6-12
786-0	Morin Hydrate	cytochrome P450 inhibitor	0.377549	2021018056_4-18; 2021018062_8-8
786-0	Dapson	bacterial antifolate	0.377473	2021018059_1-18
786-0	Acalabrutinib (ACP-196)	Bruton's tyrosine kinase (BTK) inhibitor	0.377391	2021018062_14-7
786-0	Proxyphylline	adenosine receptor antagonist	0.377253	2021018060_5-17
786-0	Oridonin	BCL inhibitor	0.377019	2021018040_1-18
786-0	NSC 405020	matrix metalloprotease inhibitor	0.376204	2021018043_15-19
786-0	Paeonol	anti-inflammatory agent	0.375763	2021018056_6-20
786-0	Hypoxanthine	PARP inhibitor	0.37544	2021018065_1-11
786-0	Piperaquine phosphate	antimalarial agent	0.374605	2021018066_11-5
786-0	Cepharanthine	NFkB pathway inhibitor	0.3738	2021018059_3-11
786-0	Sulfabenzamide	bacterial antifolate	0.373103	2021018059_13-10
786-0	PT2385	hypoxia inducible factor inhibitor	0.372913	2021018062_8-15
786-0	Alpelisib (BYL719)	PI3K inhibitor	0.372321	2021018057_9-10
786-0	Eplerenone	cytochrome P450 inhibitor	0.372171	2021018065_13-5
786-0	Erdosteine	mucolytic agent	0.371826	2021018056_13-17
786-0	XL147	PI3K inhibitor	0.37081	2021018043_15-6
786-0	Tanshinone IIA sulfonate (sodium)	potassium channel activator	0.370613	2021018058_14-3
786-0	Sorbitol	mucolytic agent	0.370487	2021018057_5-7
786-0	Voriconazole	cytochrome P450 inhibitor	0.369457	2021018055_5-12
786-0	Amprenavir	HIV protease inhibitor	0.36908	2021018055_16-10
786-0	Xipamide	carbonic anhydrase inhibitor	0.369021	2021018060_6-17
786-0	Sacubitril/valsartan (LCZ696)	angiotensin receptor antagonist	0.368857	2021018062_9-11
786-0	Proguanil	dihydrofolate reductase inhibitor	0.368619	2021018061_1-18
786-0	Perifosine (KRX-0401)	AKT inhibitor	0.368296	2021018064_1-3
786-0	Leonurine	anti-inflammatory agent	0.368292	2021018058_4-15
786-0	Zosuquidar (LY335979) 3HCl	P glycoprotein inhibitor	0.367986	2021018038_12-22
786-0	Altretamine	DNA synthesis inhibitor	0.367758	2021018055_2-11
786-0	Vitamin E	VEGFR inhibitor	0.367727	2021018059_12-10
786-0	TWS119	glycogen synthase kinase inhibitor	0.367528	2021018039_11-15
786-0	TTNPB (Arotinoid Acid)	retinoid receptor agonist	0.367402	2021018042_10-5
786-0	PIK-293	PI3K inhibitor	0.36681	2021018040_9-15
786-0	Isepamicin Sulphate	protein synthesis inhibitor	0.366652	2021018064_16-11
786-0	SAR245409 (XL765)	PI3K inhibitor	0.366578	2021018039_13-5
786-0	Darunavir Ethanolate	HIV protease inhibitor	0.366516	2021018055_4-8; 2021018060_15-16
786-0	Olmesartan	angiotensin receptor antagonist	0.365982	2021018061_9-19
786-0	Glecaprevir	serine protease inhibitor	0.365309	2021018061_10-17
786-0	VX-745	p38 MAPK inhibitor	0.365123	2021018055_3-14
786-0	Atosiban Acetate	vasopressin receptor agonist	0.364867	2021018064_1-18
786-0	Naloxone HCl	opioid receptor antagonist	0.364336	2021018057_6-4
786-0	Midecamycin	protein synthesis inhibitor	0.364242	2021018061_1-17
786-0	AT406 (SM-406)	apoptosis stimulant	0.364113	2021018057_9-4
786-0	Citric acid	coagulation factor inhibitor	0.364073	2021018061_15-4
786-0	ML133 HCl	potassium channel blocker	0.364047	2021018041_1-18
786-0	AMG319	PI3K inhibitor	0.363961	2021018062_3-17
786-0	Sotrastaurin	PKC inhibitor	0.363829	2021018057_3-8
786-0	Genistein	tyrosine kinase inhibitor	0.363715	2021018055_16-17
786-0	Fenofibric acid	cytochrome P450 inhibitor	0.363628	2021018059_1-4
786-0	Abacavir sulfate	nucleoside reverse transcriptase inhibitor	0.363247	2021018064_1-21
786-0	Erythromycin estolate	NFkB pathway inhibitor	0.363158	2021018061_9-11
786-0	Ifosfamide	DNA alkylating agent	0.363022	2021018055_14-13
786-0	Fexinidazole	thymidylate synthase inhibitor	0.362913	2021018063_10-9
786-0	Esomeprazole sodium	ATPase inhibitor	0.361746	2021018056_12-6
786-0	Dutasteride	5 alpha reductase inhibitor	0.361552	2021018055_3-21
786-0	Artemisinin	DNA synthesis inhibitor	0.361256	2021018055_8-11
786-0	Alectinib (CH5424802)	ALK tyrosine kinase receptor inhibitor	0.36098	2021018057_3-6
786-0	Tocofersolan	antioxidant	0.360903	2021018061_1-19
786-0	Rilpivirine	non-nucleoside reverse transcriptase inhibitor	0.360753	2021018061_16-22
786-0	Tofogliflozin(CSG 452)	sodium/glucose cotransporter inhibitor	0.360663	2021018062_10-19
786-0	UPF 1069	PARP inhibitor	0.360627	2021018067_13-12
786-0	Aloin	angiogenesis inhibitor	0.360306	2021018057_13-3
786-0	Amantadine HCl	glutamate receptor antagonist	0.360299	2021018057_3-11; 2021018065_9-17
786-0	BMS-833923	smoothened receptor antagonist	0.360136	2021018061_2-18
786-0	VX-222 (VCH-222. Lomibuvir)	HCV inhibitor	0.359881	2021018038_10-22
786-0	Misoprostol	prostanoid receptor agonist	0.359427	2021018059_10-17
786-0	Avagacestat (BMS-708163)	gamma secretase inhibitor	0.359397	2021018038_6-9
786-0	LY404039	glutamate receptor agonist	0.359121	2021018042_14-7
786-0	Filgotinib (GLPG0634)	JAK inhibitor	0.358845	2021018062_13-7
786-0	Lamivudine	nucleoside reverse transcriptase inhibitor	0.358559	2021018055_8-22
786-0	Sulfalene(SMPZ)	PABA antagonist	0.358208	2021018060_1-21
786-0	AGI-6780	isocitrate dehydrogenase inhibitor	0.358061	2021018042_10-12
786-0	Losartan Potassium (DuP 753)	angiotensin receptor antagonist	0.357782	2021018055_14-19; 2021018060_6-15
786-0	Ozagrel sodium	thrombin inhibitor	0.357767	2021018064_3-4
786-0	Rivaroxaban	coagulation factor inhibitor	0.357605	2021018057_3-16
786-0	Metyrapone	cytochrome P450 inhibitor	0.357593	2021018060_16-18
786-0	Phenothiazine	dopamine receptor antagonist	0.356827	2021018043_8-19
786-0	SL-327	MEK inhibitor	0.35629	2021018038_7-13
786-0	Troglitazone (CS-045)	PPAR receptor agonist, insulin sensitizer	0.356287	2021018062_10-17
786-0	Sulfamethizole	bacterial antifolate	0.355827	2021018056_16-13
786-0	Tofacitinib (CP-690550) Citrate	JAK inhibitor	0.35548	2021018060_8-3; 2021018067_7-4
786-0	Sparsentan (PS-433540.RE-021.DARA)	endothelin receptor antagonist	0.355371	2021018063_2-11
786-0	Exemestane	aromatase inhibitor	0.355163	2021018055_9-19
786-0	Tylosin	protein synthesis inhibitor	0.355146	2021018057_8-14; 2021018060_16-21
786-0	Clindamycin Phosphate	protein synthesis inhibitor	0.354637	2021018064_11-11
786-0	Sesamin	NFkB pathway inhibitor	0.35458	2021018040_10-7
786-0	ETP-46464	ATR kinase inhibitor	0.353888	2021018043_5-19
786-0	Trans-Tranilast	angiogenesis inhibitor	0.3534	2021018055_1-12; 2021018061_7-14
786-0	Sulfamethoxypyridazine	bacterial antifolate	0.353101	2021018059_7-13
786-0	Isavuconazole	cytochrome P450 inhibitor	0.352867	2021018058_5-17
786-0	Toltrazuril	antiprotozoal agent	0.352507	2021018058_13-16
786-0	PLX-4720	RAF inhibitor	0.352379	2021018038_13-8
786-0	Cinchonidine	P glycoprotein inhibitor	0.352168	2021018056_2-12
786-0	Wnt-C59 (C59)	porcupine inhibitor	0.351907	2021018042_4-13
786-0	PD98059	MEK inhibitor	0.351099	2021018038_9-14
786-0	Dimetridazole	bacterial DNA inhibitor	0.350637	2021018061_7-13
786-0	Anagliptin	dipeptidyl peptidase inhibitor	0.350636	2021018061_5-16
786-0	Ibutilide Fumarate	potassium channel blocker	0.35031	2021018056_9-18
786-0	Tioconazole	sterol demethylase inhibitor	0.350082	2021018056_14-9
786-0	Uridine 5'-monophosphate	thymidylate synthase inhibitor	0.349247	2021018062_11-18
786-0	Methoxsalen	DNA synthesis inhibitor	0.349106	2021018056_12-13
786-0	Glycine	glutamate receptor antagonist	0.349027	2021018064_8-19
786-0	Bifonazole	sterol demethylase inhibitor	0.348264	2021018056_15-21
786-0	Prasugrel Hydrochloride	purinergic receptor antagonist	0.348245	2021018055_4-9; 2021018059_3-22
786-0	EPZ5676	histone lysine methyltransferase inhibitor	0.348206	2021018067_3-6
786-0	Eprazinone 2HCl	mucolytic agent	0.348088	2021018064_6-9
786-0	JSH-23	NFkB pathway inhibitor	0.348053	2021018042_8-22
786-0	HA14-1	BCL inhibitor	0.347791	2021018038_1-15
786-0	PMSF	serine protease inhibitor	0.347608	2021018041_8-17
786-0	BGP-15 2HCl	PARP inhibitor	0.34735	2021018062_14-15
786-0	Ramatroban	prostanoid receptor antagonist	0.346105	2021018060_15-20
786-0	Mesterolone	androgen receptor antagonist	0.345919	2021018058_16-19
786-0	L-Cycloserine	histone lysine methyltransferase inhibitor	0.345795	2021018058_14-19
786-0	Ligandrol (LGD-4033. VK-5211)	androgen receptor antagonist	0.34561	2021018063_5-17
786-0	Lazertinib (YH25448.GNS-1480)	EGFR inhibitor	0.345498	2021018065_1-21
786-0	Meisoindigo	STAT inhibitor	0.345431	2021018060_8-6
786-0	Fadrozole	aromatase inhibitor	0.344605	2021018063_6-7
786-0	Dolutegravir Sodium	HIV integrase inhibitor	0.344398	2021018065_4-3
786-0	RGFP966	HDAC inhibitor	0.344365	2021018067_7-8
786-0	SB505124	ALK tyrosine kinase receptor inhibitor	0.344297	2021018040_5-13
786-0	Bifendate	nucleoside reverse transcriptase inhibitor	0.344137	2021018060_11-15
786-0	Molidustat (BAY 85-3934)	hypoxia inducible factor inhibitor	0.343907	2021018065_13-19
786-0	Desogestrel	progesterone receptor agonist	0.342926	2021018059_5-22
786-0	Argatroban	thrombin inhibitor	0.342883	2021018056_13-10; 2021018060_2-17
786-0	MGCD-265	VEGFR inhibitor	0.342096	2021018043_7-10
786-0	Zalcitabine	nucleoside reverse transcriptase inhibitor	0.341669	2021018056_9-3
786-0	Grazoprevir	HCV inhibitor	0.341154	2021018058_15-17
786-0	NEXIUM (esomeprazole magnesium)	proton pump inhibitor	0.340845	2021018056_13-7
786-0	Sulfachloropyridazine	bacterial antifolate	0.340466	2021018058_3-15
786-0	Bromhexine	mucolytic agent	0.340064	2021018056_15-8; 2021018062_16-20
786-0	Metoclopramide HCl	dopamine receptor antagonist, serotonin receptor antagonist	0.339654	2021018059_1-21; 2021018061_15-12
786-0	PF-06651600	JAK inhibitor	0.339388	2021018062_2-19
786-0	Azaperone	dopamine receptor antagonist	0.339332	2021018059_9-7
786-0	Limonin	HIV protease inhibitor	0.338517	2021018040_7-14
786-0	Tariquidar	P glycoprotein inhibitor	0.338119	2021018043_5-15
786-0	CEP-33779	JAK inhibitor	0.337922	2021018067_1-21
786-0	4EGI-1	protein synthesis inhibitor	0.337803	2021018043_8-4
786-0	Itopride hydrochloride	dopamine receptor antagonist	0.337645	2021018059_7-18
786-0	SGC 0946	histone lysine methyltransferase inhibitor	0.337271	2021018067_7-6
786-0	Amoxicillin Sodium	penicillin binding protein inhibitor	0.337126	2021018057_16-9
786-0	BMS-794833	Bcr-Abl kinase inhibitor	0.336799	2021018040_3-15
786-0	HER2-Inhibitor-1	EGFR inhibitor	0.335739	2021018041_1-4
786-0	Procaine HCl	HMGCR inhibitor	0.335516	2021018058_15-12
786-0	Edoxaban	coagulation factor inhibitor	0.334499	2021018061_10-22
786-0	ZM 39923 HCl	JAK inhibitor	0.333504	2021018067_7-12
786-0	D panthenol	vitamin D receptor agonist	0.333408	2021018059_8-12
786-0	Sulfacetamide	PABA antagonist	0.333396	2021018061_13-13
786-0	Betrixaban	coagulation factor inhibitor	0.332486	2021018060_4-14; 2021018060_6-14
786-0	Famciclovir	DNA polymerase inhibitor	0.332022	2021018057_11-13
786-0	Fosamprenavir calcium salt	HIV protease inhibitor	0.332021	2021018063_13-19
786-0	Picropodophyllin (PPP)	IGF-1 inhibitor	0.331954	2021018062_3-11
786-0	Silibinin	cytochrome P450 inhibitor	0.331368	2021018056_8-22
786-0	Simvastatin	HMGCR inhibitor	0.330896	2021018056_5-15
786-0	PF-4981517	cytochrome P450 inhibitor	0.329806	2021018041_8-11
786-0	Divalproex Sodium	HDAC inhibitor	0.329664	2021018055_2-22
786-0	Citalopram HBr	selective serotonin reuptake inhibitor (SSRI)	0.329657	2021018059_12-18
786-0	Aprotinin	serine protease inhibitor	0.329466	2021018064_1-14
786-0	D-Pantothenate Sodium	vitamin D receptor agonist	0.329462	2021018061_13-15
786-0	GW788388	ALK tyrosine kinase receptor inhibitor	0.3292	2021018043_14-9
786-0	BIRB 796 (Doramapimod)	p38 MAPK inhibitor	0.328276	2021018039_1-15
786-0	Semagacestat (LY450139)	gamma secretase inhibitor	0.327498	2021018039_15-15
786-0	VX-702	p38 MAPK inhibitor	0.327307	2021018042_4-9
786-0	Tetracaine HCl	membrane integrity inhibitor	0.327078	2021018057_10-11
786-0	CZC24832	PI3K inhibitor	0.326194	2021018042_2-11
786-0	Tedizolid Phosphate	protein synthesis inhibitor	0.325737	2021018059_11-22
786-0	Sinomenine	angiogenesis inhibitor	0.325574	2021018056_12-22
786-0	Tamibarotene	retinoid receptor agonist	0.325543	2021018059_7-15
786-0	Vatalanib (PTK787) 2HCl	KIT inhibitor, VEGFR inhibitor, PDGFR tyrosine kinase receptor inhibitor	0.324607	2021018038_13-19
786-0	Fudosteine	mucolytic agent	0.324578	2021018064_1-13
786-0	Palifosfamide	DNA alkylating agent	0.324402	2021018061_5-12
786-0	Gabexate Mesylate	serine protease inhibitor	0.323823	2021018056_3-16
786-0	Sasapyrine	NFkB pathway inhibitor	0.322724	2021018058_14-22
786-0	Naringin	cytochrome P450 inhibitor	0.322355	2021018056_8-18
786-0	AG-14361	PARP inhibitor	0.322321	2021018067_1-15
786-0	Cyclophosphamide Monohydrate	DNA alkylating agent	0.322151	2021018056_9-8
786-0	Clindamycin HCl	protein synthesis inhibitor	0.322058	2021018057_15-11
786-0	Bendamustine	DNA inhibitor	0.322056	2021018055_2-3; 2021018062_12-20
786-0	Asiatic Acid	apoptosis stimulant	0.322013	2021018040_15-4
786-0	Tazemetostat (EPZ-6438)	histone lysine methyltransferase inhibitor	0.321841	2021018065_1-19; 2021018067_1-8
786-0	Lidocaine hydrochloride	histamine receptor agonist	0.321481	2021018059_2-8
786-0	TCS 359	FLT3 inhibitor	0.321207	2021018043_15-13
786-0	Doravirine (MK-1439)	nucleoside reverse transcriptase inhibitor	0.320655	2021018063_5-13
786-0	Fludarabine	ribonucleotide reductase inhibitor	0.320596	2021018055_9-16
786-0	Rosuvastatin Calcium	HMGCR inhibitor	0.319534	2021018056_7-22
786-0	Aciclovir	DNA polymerase inhibitor	0.319137	2021018056_1-17
786-0	Thiabendazole	angiogenesis inhibitor	0.319044	2021018056_5-7
786-0	Chrysophanic Acid	EGFR inhibitor	0.318527	2021018040_16-9
786-0	Pirfenidone	TGF beta receptor inhibitor	0.318477	2021018057_9-14
786-0	Benznidazole	DNA synthesis inhibitor	0.318125	2021018058_1-21
786-0	Curcumol	JAK inhibitor	0.318026	2021018040_2-11
786-0	Delavirdine (mesylate)	non-nucleoside reverse transcriptase inhibitor	0.317977	2021018063_9-7
786-0	CO-1686 (AVL-301)	EGFR inhibitor	0.31748	2021018042_2-18
786-0	Butylparaben	DNA synthesis inhibitor	0.31739	2021018059_11-12
786-0	Bindarit	NFkB pathway inhibitor	0.31734	2021018041_14-17
786-0	Gadodiamide	radiopaque medium	0.317051	2021018039_15-20
786-0	IOX2	hypoxia inducible factor inhibitor	0.315821	2021018067_15-21
786-0	Taxifolin (Dihydroquercetin)	opioid receptor antagonist	0.315362	2021018057_3-3
786-0	Nifurtimox	DNA inhibitor	0.314794	2021018063_5-9
786-0	Motesanib Diphosphate (AMG-706)	KIT inhibitor, VEGFR inhibitor, PDGFR tyrosine kinase receptor inhibitor	0.314617	2021018038_3-7
786-0	Sodium ferulate	thrombin inhibitor	0.313613	2021018064_14-17
786-0	Nevirapine	non-nucleoside reverse transcriptase inhibitor	0.313256	2021018056_11-7
786-0	Trimethoprim	dihydrofolate reductase inhibitor	0.313218	2021018057_6-10
786-0	AR-A014418	glycogen synthase kinase inhibitor	0.313011	2021018043_13-3
786-0	(+)-Matrine	opioid receptor antagonist	0.312656	2021018040_13-14
786-0	Sclareolide	other antifungal	0.312601	2021018040_1-22
786-0	Doxifluridine	thymidylate synthase inhibitor	0.312594	2021018056_11-6
786-0	DMH1	ALK tyrosine kinase receptor inhibitor	0.312273	2021018042_14-4
786-0	CEP-32496	RAF inhibitor	0.312206	2021018043_3-13
786-0	Osalmid	ribonucleotide reductase inhibitor	0.312175	2021018058_3-5
786-0	Zebularine	DNA methyltransferase inhibitor	0.312171	2021018067_13-6
786-0	Xanthone	antimalarial agent	0.311877	2021018040_2-3
786-0	Valproic acid sodium salt (Sodium valproate)	HDAC inhibitor	0.31094	2021018055_15-15; 2021018058_12-19; 2021018067_3-9
786-0	DAPT (GSI-IX)	gamma secretase inhibitor	0.310808	2021018040_1-17
786-0	Tofacitinib (CP-690550.Tasocitinib)	JAK inhibitor	0.310802	2021018057_15-6; 2021018067_11-19
786-0	Raltegravir (MK-0518)	HIV integrase inhibitor	0.309869	2021018056_10-19
786-0	Rosiglitazone	PPAR receptor agonist, insulin sensitizer	0.309711	2021018057_6-9
786-0	OSI-906 (Linsitinib)	IGF-1 inhibitor	0.309492	2021018038_11-17
786-0	Abacavir	nucleoside reverse transcriptase inhibitor	0.307818	2021018060_5-12
786-0	Lomustine	DNA synthesis inhibitor	0.306918	2021018056_3-21
786-0	RG108	DNA methyltransferase inhibitor	0.306662	2021018067_5-21
786-0	Escitalopram Oxalate	selective serotonin reuptake inhibitor (SSRI)	0.305444	2021018058_1-22
786-0	Crenigacestat (LY3039478)	gamma secretase inhibitor	0.304988	2021018061_14-18
786-0	Docusate Sodium	opioid receptor antagonist	0.304684	2021018059_15-12
786-0	UTP. Trisodium Salt	thymidylate synthase inhibitor	0.304192	2021018064_11-4
786-0	BTB06584	ATPase inhibitor	0.303922	2021018043_1-7
786-0	Amorolfine HCl	membrane integrity inhibitor	0.303844	2021018055_2-18
786-0	Tideglusib	glycogen synthase kinase inhibitor	0.302894	2021018057_13-10
786-0	Dolutegravir (GSK1349572)	HIV integrase inhibitor	0.301578	2021018057_16-19
786-0	Artemether	antimalarial agent	0.301356	2021018056_2-10
786-0	Pravastatin sodium	HMGCR inhibitor	0.300812	2021018057_5-20; 2021018061_12-15
786-0	(-)-Arctigenin	MEK inhibitor	0.300675	2021018058_12-15
786-0	Honokiol	AKT inhibitor	0.300139	2021018056_2-16
786-0	Savolitinib(AZD6094. HMPL-504)	c-Met inhibitor	0.299543	2021018062_7-11
786-0	Dexlansoprazole	ATPase inhibitor	0.299282	2021018058_8-8
786-0	BIX 02188	MEK inhibitor	0.299241	2021018039_9-7
786-0	Succimer	chelating agent	0.298902	2021018062_16-16
786-0	Sitaxentan sodium	endothelin receptor antagonist	0.298767	2021018041_2-19
786-0	Tasisulam	apoptosis stimulant	0.298051	2021018042_12-20
786-0	PH-797804	p38 MAPK inhibitor	0.297974	2021018041_9-19
786-0	MK-0752	gamma secretase inhibitor	0.297646	2021018041_1-9
786-0	Florfenicol	protein synthesis inhibitor	0.297549	2021018059_13-3
786-0	Adenine sulfate	thymidylate synthase inhibitor	0.296689	2021018066_9-3
786-0	Procaine	HMGCR inhibitor	0.29599	2021018059_4-8
786-0	Cytidine	ribonucleotide reductase inhibitor	0.295022	2021018056_3-8
786-0	Daprodustat (GSK1278863)	hypoxia inducible factor inhibitor	0.294812	2021018062_2-11
786-0	(-)-Menthol	opioid receptor antagonist	0.294429	2021018059_12-14; 2021018062_2-20
786-0	IWP-L6	porcupine inhibitor	0.294259	2021018042_16-18
786-0	Valaciclovir HCl	DNA polymerase inhibitor	0.293569	2021018056_16-3
786-0	Azodicarbonamide	DNA synthesis inhibitor	0.293426	2021018063_6-9
786-0	Methocarbamol	muscle relaxant	0.293422	2021018056_15-5
786-0	Ambrisentan	endothelin receptor antagonist	0.293212	2021018056_13-14
786-0	LGK-974	porcupine inhibitor	0.293105	2021018061_4-18
786-0	Bicyclol	NFkB pathway inhibitor	0.290634	2021018063_11-7
786-0	Succinylsulfathiazole	dihydrofolate reductase inhibitor	0.290517	2021018059_13-12
786-0	Ketoconazole	sterol demethylase inhibitor	0.290096	2021018065_9-3
786-0	Metronidazole	DNA inhibitor	0.28908	2021018056_8-9
786-0	Lansoprazole	ATPase inhibitor	0.287031	2021018055_6-19
786-0	Doxapram HCl	potassium channel blocker	0.286977	2021018058_15-14; 2021018060_9-18
786-0	Nobiletin	MEK inhibitor	0.285897	2021018040_13-16
786-0	Luliconazole	sterol demethylase inhibitor	0.285852	2021018059_3-15
786-0	Droxinostat	HDAC inhibitor	0.285308	2021018067_7-11
786-0	ML347	ALK tyrosine kinase receptor inhibitor	0.284627	2021018042_2-6
786-0	Alvimopan dihydrate	opioid receptor antagonist	0.284394	2021018061_3-18; 2021018061_14-13
786-0	Pantoprazole	ATPase inhibitor	0.284298	2021018056_11-16
786-0	Taurolidine	apoptosis stimulant	0.283756	2021018060_3-15
786-0	Esomeprazole Sodium	ATPase inhibitor	0.283479	2021018040_1-21
786-0	Anastrozole	aromatase inhibitor	0.282916	2021018055_13-17
786-0	Psoralen	thymidylate synthase inhibitor	0.282422	2021018059_8-18
786-0	Didanosine	nucleoside reverse transcriptase inhibitor	0.279792	2021018055_16-20
786-0	Lactobionic acid	matrix metalloprotease inhibitor	0.279394	2021018060_9-19
786-0	JNJ-38877618(OMO-1)	c-Met inhibitor	0.278216	2021018063_9-17
786-0	MC1568	HDAC inhibitor	0.277294	2021018067_13-11
786-0	Streptozotocin (STZ)	DNA alkylating agent	0.277032	2021018055_4-15
786-0	Retigabine 2HCl	potassium channel activator	0.276218	2021018059_2-18; 2021018059_16-16
786-0	Dimesna	tubulin polymerization inhibitor	0.275231	2021018055_1-21
786-0	Diazoxide	potassium channel activator	0.27472	2021018059_5-20
786-0	PF-04217903	c-Met inhibitor	0.273996	2021018038_1-19
786-0	Clioquinol	chelating agent	0.273695	2021018059_5-16
786-0	Lidocaine	histamine receptor agonist	0.273562	2021018055_10-19
786-0	Sevoflurane	membrane integrity inhibitor	0.273432	2021018063_8-9
786-0	Deferiprone	chelating agent	0.272379	2021018066_3-5
786-0	Asciminib (ABL001)	Bcr-Abl kinase inhibitor	0.272107	2021018062_8-19
786-0	Calcipotriene	vitamin D receptor agonist	0.270927	2021018058_15-19
786-0	Sofosbuvir (PSI-7977. GS-7977)	thymidylate synthase inhibitor	0.270242	2021018057_7-8
786-0	Fidaxomicin	RNA polymerase inhibitor	0.269603	2021018059_5-9
786-0	ABT-737	BCL inhibitor	0.269592	2021018043_3-4
786-0	PCI-34051	HDAC inhibitor	0.266609	2021018067_9-13
786-0	Clindamycin alcoholate	protein synthesis inhibitor	0.266129	2021018060_6-20
786-0	Foscarnet Sodium	DNA polymerase inhibitor	0.265255	2021018064_9-20
786-0	Taladegib (LY2940680)	smoothened receptor antagonist	0.264963	2021018065_7-9
786-0	Rifapentine	RNA polymerase inhibitor	0.264814	2021018056_13-9
786-0	Rifampin	RNA polymerase inhibitor	0.263787	2021018056_5-11
786-0	LDE225 (NVP-LDE225.Erismodegib)	smoothened receptor antagonist	0.263617	2021018056_15-20
786-0	BIX 02189	MEK inhibitor	0.263186	2021018039_11-7
786-0	IWR-1-endo	porcupine inhibitor	0.260347	2021018042_8-17
786-0	Hydroxyurea	ribonucleotide reductase inhibitor	0.260291	2021018056_8-7
786-0	Allopregnanolone	membrane integrity inhibitor	0.258856	2021018061_7-10
786-0	CCT129202	Aurora kinase inhibitor	0.258124	2021018067_1-13
786-0	EPZ004777	histone lysine methyltransferase inhibitor	0.258009	2021018067_11-10; 2021018067_13-4
786-0	NU6027	CDK inhibitor	0.257067	2021018042_4-21
786-0	Naltrexone HCl	opioid receptor antagonist	0.256729	2021018056_7-16
786-0	Tubastatin A HCl	HDAC inhibitor	0.255982	2021018067_1-17; 2021018067_3-10
786-0	PQ 401	IGF-1 inhibitor	0.255898	2021018043_3-11
786-0	Enzastaurin (LY317615)	PKC inhibitor	0.255652	2021018055_5-9
786-0	Radotinib	Bcr-Abl kinase inhibitor	0.254602	2021018062_2-9
786-0	Tyrphostin AG 1296	FLT3 inhibitor	0.252564	2021018043_1-15
786-0	Losmapimod (GW856553X)	p38 MAPK inhibitor	0.251556	2021018061_14-20
786-0	SSR128129E	FGFR inhibitor	0.250074	2021018042_4-8
786-0	Penicillamine	chelating agent	0.249767	2021018064_7-9
786-0	Vindoline	tubulin polymerization inhibitor	0.249133	2021018058_5-4
786-0	CCT137690	Aurora kinase inhibitor	0.247863	2021018067_1-19
786-0	SNS-314 Mesylate	Aurora kinase inhibitor	0.247259	2021018067_1-9
786-0	Picolinic acid (PCL 016)	chelating agent	0.245432	2021018061_14-8
786-0	2‚Äô-deoxyuridine	PDGFR tyrosine kinase receptor inhibitor	0.245276	2021018061_3-9
786-0	INCB28060	c-Met inhibitor	0.245232	2021018065_13-11
786-0	SGI-1027	DNA methyltransferase inhibitor	0.244019	2021018067_1-10
786-0	Busulfan	DNA inhibitor	0.242518	2021018055_8-20
786-0	Catharanthine	tubulin polymerization inhibitor	0.242473	2021018057_4-20
786-0	Griseofulvin	tubulin polymerization inhibitor	0.239836	2021018058_9-22
786-0	Cinchonine(LA40221)	P glycoprotein inhibitor	0.238214	2021018056_4-12
786-0	Favipiravir (T-705)	RNA polymerase inhibitor	0.237455	2021018062_8-3
786-0	Dexamethasone Sodium Phosphate	autophagy inducer	0.236269	2021018064_16-5
786-0	Nitrofurantoin	DNA inhibitor	0.235981	2021018059_9-4
786-0	Lumefantrine	antimalarial agent	0.235422	2021018058_9-21
786-0	PI-103	PI3K inhibitor, mTOR inhibitor	0.23534	2021018038_13-7
786-0	Sodium Phenylbutyrate	HDAC inhibitor	0.232678	2021018058_14-12; 2021018067_3-4
786-0	Estramustine phosphate sodium	tubulin polymerization inhibitor	0.23181	2021018064_11-22
786-0	Sodium butyrate	HDAC inhibitor	0.231706	2021018064_7-11
786-0	JNJ-7706621	CDK inhibitor	0.228354	2021018067_1-11
786-0	Piceatannol	SYK inhibitor	0.226491	2021018041_10-17
786-0	Sennoside B	PDGFR tyrosine kinase receptor inhibitor	0.222691	2021018058_5-12
786-0	PF-5274857	smoothened receptor antagonist	0.22197	2021018041_3-8
786-0	CCT128930	AKT inhibitor	0.219783	2021018041_1-7
786-0	Trapidil	PDGFR tyrosine kinase receptor inhibitor	0.218207	2021018059_6-18
786-0	Etidronate	bone resorption inhibitor	0.215627	2021018064_9-9
786-0	GNF-2	Bcr-Abl kinase inhibitor	0.214667	2021018041_2-7
786-0	Myricitrin	PKC inhibitor	0.211467	2021018040_5-16
786-0	BMS-345541	IKK inhibitor	0.210963	2021018043_13-17
786-0	BS-181 HCl	CDK inhibitor	0.210738	2021018039_13-13
786-0	FGF401	FGFR inhibitor	0.210302	2021018065_15-19
786-0	Rheochrysidin	protein tyrosine kinase inhibitor	0.209456	2021018040_16-7
786-0	SANT-1	smoothened receptor antagonist	0.207493	2021018042_12-17
786-0	Sinomenine hydrochloride	autophagy inducer	0.207087	2021018058_8-3
786-0	Fisetin	Aurora kinase inhibitor	0.206698	2021018040_7-10
786-0	Biochanin A	protein tyrosine kinase inhibitor	0.204197	2021018040_12-3
786-0	S3I-201	STAT inhibitor	0.202775	2021018038_3-10
786-0	Pazufloxacin mesylate	topoisomerase inhibitor	0.195226	2021018057_16-22
786-0	Carbadox	other antibiotic	0.189106	2021018059_4-5
786-0	VE-821	ATR kinase inhibitor	0.18736	2021018043_11-11
786-0	Salicylanilide	other antibiotic	0.185899	2021018058_12-22
786-0	Mubritinib (TAK 165)	protein tyrosine kinase inhibitor	0.184543	2021018040_3-17
786-0	Cinoxacin	topoisomerase inhibitor	0.180717	2021018059_4-11
786-0	Guanidine HCl	HSP inhibitor	0.179512	2021018058_7-22
786-0	Enoxacin	topoisomerase inhibitor	0.174922	2021018056_9-9
786-0	Sulfacetamide sodium salt hydrate	autophagy inducer	0.173168	2021018059_14-18
786-0	Garenoxacin	topoisomerase inhibitor	0.169393	2021018065_15-17
786-0	Flumequine	topoisomerase inhibitor	0.16859	2021018057_14-16
786-0	Pipemidic acid	topoisomerase inhibitor	0.159902	2021018064_10-21
A549	VER-49009	HSP inhibitor	0.92828	2021018025_15-5
A549	KW-2478	HSP inhibitor	0.907908	2021018023_7-13
A549	17-DMAG	HSP inhibitor	0.902132	2021018020_15-6; 2021018027_3-10; 2021018028_3-10; 2021018078_3-10; 2021018079_3-10; 2021018192_3-10; 2021018193_3-10
A549	Bromosporine	bromodomain inhibitor	0.886474	2021018026_9-8
A549	17-AAG	HSP inhibitor	0.882359	2021018020_13-6; 2021018027_3-9; 2021018028_3-9; 2021018078_3-9; 2021018079_3-9; 2021018192_3-9; 2021018193_3-9
A549	SNX2112	HSP inhibitor	0.88149	2021018023_9-7; 2021018027_3-12; 2021018028_3-12; 2021018078_3-12; 2021018079_3-12; 2021018192_3-12; 2021018193_3-12
A549	I-BET151 (GSK1210151A)	bromodomain inhibitor	0.879766	2021018026_9-19
A549	AUY922	HSP inhibitor	0.87321	2021018020_13-13; 2021018027_3-8; 2021018028_3-8; 2021018078_3-8; 2021018079_3-8; 2021018192_3-8; 2021018193_3-8
A549	OTX015	bromodomain inhibitor	0.867492	2021018026_13-10; 2021018073_5-3
A549	Geldanamycin	HSP inhibitor	0.864245	2021018023_9-17; 2021018027_3-11; 2021018028_3-11; 2021018078_3-11; 2021018079_3-11; 2021018192_3-11; 2021018193_3-11
A549	Deflazacort	glucocorticoid receptor agonist	0.857075	2021018138_14-5
A549	Paclitaxel	tubulin polymerization inhibitor	0.850294	2021018046_15-13
A549	(+)-JQ1	bromodomain inhibitor	0.850152	2021018026_11-6
A549	Methylprednisolone	glucocorticoid receptor agonist	0.850044	2021018138_9-5
A549	Vorinostat (SAHA. MK0683)	HDAC inhibitor	0.848933	2021018026_9-3; 2021018046_1-9
A549	XL888	HSP inhibitor	0.839174	2021018024_10-21
A549	BIIB021	HSP inhibitor	0.832771	2021018020_7-14
A549	Fluticasone propionate	glucocorticoid receptor agonist	0.830142	2021018138_2-19
A549	Mocetinostat (MGCD0103)	HDAC inhibitor	0.82897	2021018026_3-7; 2021018046_5-13
A549	Triamcinolone	glucocorticoid receptor agonist	0.828473	2021018138_14-11
A549	TAS-116	HSP inhibitor	0.826623	2021018074_2-5
A549	Rotenone (Barbasco)	bacterial cell wall synthesis inhibitor	0.826255	2021018138_16-20
A549	PF-04929113 (SNX-5422)	HSP inhibitor	0.82461	2021018048_10-19
A549	Scriptaid	HDAC inhibitor	0.822824	2021018026_9-10
A549	Apicidin	HDAC inhibitor	0.820269	2021018027_9-8; 2021018028_9-8; 2021018078_9-8; 2021018079_9-8; 2021018192_9-8; 2021018193_9-8
[truncated: 9,921 more rows]
